# Supplementary material for: The Iceman’s microbiome: unveiling millennia of microbial diversity and continuity
Source: Microbiome. 2026 Jun 3;14:135. doi: 10.1186/s40168-026-02417-6 (PMC13231656; doi:10.1186/s40168-026-02417-6)
Supplement: Supplementary file 2 — Additional file 1. Supplementary tables. [file 40168_2026_2417_MOESM1_ESM.xlsx]

## Sheet: T_S1
Table S1: Iceman samples collected during the campaign of April 2019
Eurac ID	Sample ID	Sample type	Sample description	Sampling date
-	C1	Air	Iceman chamber (-6°C) - 90 l/min	2019-03-11
-	C1T	Air	Iceman chamber with tube (-6°C) - 14.8-16 l/min	2019-03-11
-	CL	Air	Iceman laboratory (4°C) - 90 l/min	2019-03-11
-	CLT	Air	Iceman lab with tube (4°C) - 25 l/min	2019-03-11
-	A	Air	Changing room (17°C) - 90 l/min	2019-03-11
-	F	Air	Monitoring office (17°C) - 90 l/min	2019-03-11
-	Iwcoll	Water	External water	2019-04-29
2915	IW-18	Water	Flowthrough after freezing, internal brown water	2019-04-29
2918	IF I	Swabs	Iceman Front I, left hand	2019-04-29
2919	IF II	Swabs	Iceman Front II, right leg above knee	2019-04-29
2920	IFR III	Swabs	Iceman Front III right side, overall surface sampling	2019-04-29
2921	IFL III	Swabs	Iceman Front III right side, overall surface sampling	2019-04-29
2936	IB I	Swabs	Iceman Back I	2019-04-29
2937	IBR II	Swabs	Iceman Back II right side, overall surface sampling	2019-04-29
2938	IBL II	Swabs	Iceman Back II right side, overall surface sampling	2019-04-29
2950	IT I A	Soft tissue	Fascia Iliotibial Tract, Left thigh lower	2019-04-29
2952	IT II A	Soft tissue	Fascia, Left hip upper	2019-04-29
2954	ITIIIAB	Soft tissue	Fascia + skin, Coccyx (tailbone)	2019-04-29
2955	IT III B	Soft tissue	Muscle, Coccyx (tailbone)	2019-04-29
2957	IT IV A	Soft tissue	Fascia, Left thigh upper	2019-04-29
-	SWColl	Water	Spray water used to spray the mummy periodically	2019-04-29
-	Soil	Soil	Soil underneath the Iceman mummy	1905-06-13
1054	Stmch_1054	Soft tissue	Stomach content	2010-11-10

## Sheet: T_S2
Table S2: List of primers used in this study
Target region	Primer name	Primer sequence (5’-3’)	Product size	Thermal cycling program
16S rRNA gene	616F	AGAGTTTGATYMTGGCTC	~1450	95°C, 5 min; 95°C, 60°C, and 72°C, 60 sec for 35 cycles; 68°C, 4 min
	1492R	GGYTACCTTGTTACGACTT
Internal transcribed spacer	ITS1F	TCCGTAGGTGAACCTGCGG	~ 650	95°C, 5 min; 95°C, 55°C, and 72°C, 60 sec for 35 cycles; 68°C, 4 min
	ITS4R	TCCTCCGCTTATTGATATGC
16S rRNA gene - V3/V4	341F	CCTACGGGNGGCWGCAG	~ 450	95°C, 5 min; 95°C, 60°C, and 72°C, 60 sec for 30 cycles; 68°C, 4 min
	785R	GACTACHVGGGTATCTAATCC
ITS2 region	ITS1	TCCGTAGGTGAACCTGCGG	~ 280	95°C, 5 min; 95°C, 60°C, and 72°C, 60 sec for 30 cycles; 68°C, 4 min
	ITS2	GCTGCGTTCTTCATCGATGC

## Sheet: T_S3
Table S3: Sequencing statistics on the amplicon and shotgun datasets generated in this study
file	sample_description	seq_strategy	seq_platform	seq_target	num_seqs	sum_len	avg_len	GC(%)	sum_n
IBI	Swab	Amplicon	Illumina MiSeq	16S rRNA-V3/V4	49170	14800170	301	51.79	28899
IBLII	Swab	Amplicon	Illumina MiSeq	16S rRNA-V3/V4	68817	20713917	301	53.16	40837
IBRII	Swab	Amplicon	Illumina MiSeq	16S rRNA-V3/V4	53774	16185974	301	52.57	30807
IceExtB	Blank control	Amplicon	Illumina MiSeq	16S rRNA-V3/V4	44725	13462225	301	54.61	26471
IFExtB1	Blank control	Amplicon	Illumina MiSeq	16S rRNA-V3/V4	38996	11737796	301	54.01	22465
IFII	Swab	Amplicon	Illumina MiSeq	16S rRNA-V3/V4	46226	13914026	301	53.69	27564
IFI	Swab	Amplicon	Illumina MiSeq	16S rRNA-V3/V4	69229	20837929	301	52.97	41393
IFLIII	Swab	Amplicon	Illumina MiSeq	16S rRNA-V3/V4	66004	19867204	301	51.55	37789
IFRIII	Swab	Amplicon	Illumina MiSeq	16S rRNA-V3/V4	44152	13289752	301	53	25458
ITExtB	Blank control	Amplicon	Illumina MiSeq	16S rRNA-V3/V4	48849	14703549	301	54.1	28815
ITIA	Tissue	Amplicon	Illumina MiSeq	16S rRNA-V3/V4	62676	18865476	301	53.17	36854
ITIIA	Tissue	Amplicon	Illumina MiSeq	16S rRNA-V3/V4	63151	19008451	301	53.14	35817
ITIIIAB	Tissue	Amplicon	Illumina MiSeq	16S rRNA-V3/V4	61894	18630094	301	53.6	36624
ITIIIB	Tissue	Amplicon	Illumina MiSeq	16S rRNA-V3/V4	62796	18901596	301	52.26	36865
ITIVA	Tissue	Amplicon	Illumina MiSeq	16S rRNA-V3/V4	87002	26187602	301	53.04	51352
IW18	Water	Amplicon	Illumina MiSeq	16S rRNA-V3/V4	50238	15121638	301	52.72	30149
Iwcoll	Water	Amplicon	Illumina MiSeq	16S rRNA-V3/V4	44377	13357477	301	54.51	26479
OldITExtB	Blank control	Amplicon	Illumina MiSeq	16S rRNA-V3/V4	32959	9920659	301	53.56	19958
SoilExtB	Blank control	Amplicon	Illumina MiSeq	16S rRNA-V3/V4	57035	17167535	301	53.89	33925
Soil	Soil	Amplicon	Illumina MiSeq	16S rRNA-V3/V4	42014	12646214	301	55.24	24883
SWColl	Water	Amplicon	Illumina MiSeq	16S rRNA-V3/V4	33113	9967013	301	54.77	19724
WExtB	Blank control	Amplicon	Illumina MiSeq	16S rRNA-V3/V4	36116	10870916	301	54.73	21074
IW18	Internal water of the Iceman	WGS	Illumina HiSeqX	WGS	12513381	1358487813	108.6	-	-
Soil	Soil samples that was collected during the excavation of the mummy in 1991	WGS	Illumina HiSeqX	WGS	27252791	1887068287	69.2	-	-
ITIIIAB	Skin tissue	WGS	Illumina HiSeqX	WGS	71127353	5528139130	77.7	-	-

## Sheet: T_S4
Table S4. ASV table and taxonomic lineages of the ASVs
ASV	IBI	IBLII	IBRII	IFI	IFII	IFLIII	IFRIII	ITIA	ITIIA	ITIIIAB	ITIIIB	ITIVA	IW18	Iwcoll	IIce	SWColl	Soil	Domain	Phylum	Class	Order	Family	Genus	Species
ASV_14	18	1620	3310	736	555	2718	1220	183	22	0	2	63	4	25	205	0	0	Bacteria	Proteobacteria	Gammaproteobacteria	Pseudomonadales	Moraxellaceae	Acinetobacter	NA
ASV_17	14	1031	1992	514	340	1720	755	133	15	0	2	37	2	22	126	0	0	Bacteria	Proteobacteria	Gammaproteobacteria	Pseudomonadales	Moraxellaceae	Acinetobacter	NA
ASV_18	25	0	483	0	0	27	20	0	19	361	2351	150	645	13	1	0	0	Bacteria	Firmicutes	Clostridia	Clostridiales	Clostridiaceae_1	Clostridium_sensu_stricto	NA
ASV_26	5	58	54	2	47	0	22	203	0	8	1893	240	22	0	3	0	1	Bacteria	Firmicutes	Clostridia	Clostridiales	Clostridiaceae_1	Clostridium_sensu_stricto	NA
ASV_47	4	39	21	0	15	0	7	110	0	3	1170	128	12	0	5	0	3	Bacteria	Firmicutes	Clostridia	Clostridiales	Clostridiaceae_1	Clostridium_sensu_stricto	NA
ASV_43	0	46	278	919	86	77	7	0	0	0	0	25	1	4	5	0	0	Bacteria	Firmicutes	Bacilli	Bacillales	Staphylococcaceae	Staphylococcus	NA
ASV_40	1	233	25	0	0	1026	19	0	0	8	0	0	1	1	1	0	0	Bacteria	Actinobacteria	Actinobacteria	Actinomycetales	Nocardiaceae	NA	NA
ASV_37	0	0	0	0	0	0	0	0	0	0	0	0	0	0	0	0	1298	Bacteria	Actinobacteria	Actinobacteria	Actinomycetales	Micrococcaceae	Arthrobacter	NA
ASV_55	0	0	0	0	0	0	0	0	10	1094	0	0	0	0	0	0	0	Bacteria	Proteobacteria	Gammaproteobacteria	Pseudomonadales	Moraxellaceae	Alkanindiges	NA
ASV_60	0	0	0	0	0	0	0	0	0	0	0	0	0	0	0	0	798	Bacteria	Actinobacteria	Actinobacteria	Actinomycetales	Micrococcaceae	Arthrobacter	NA
ASV_77	0	0	0	0	0	0	0	0	0	0	0	0	0	0	0	0	793	Bacteria	Proteobacteria	Gammaproteobacteria	Pseudomonadales	Moraxellaceae	NA	NA
ASV_79	0	0	0	0	0	0	0	0	0	764	0	0	0	0	1	0	0	Bacteria	Proteobacteria	Betaproteobacteria	Burkholderiales	Oxalobacteraceae	Massilia	NA
ASV_83	2	34	116	445	42	29	3	0	0	0	1	4	2	0	1	0	0	Bacteria	Firmicutes	Bacilli	Bacillales	Staphylococcaceae	Staphylococcus	NA
ASV_71	0	103	14	0	0	524	12	0	0	2	0	0	0	1	0	0	1	Bacteria	Actinobacteria	Actinobacteria	Actinomycetales	Nocardiaceae	NA	NA
ASV_74	4	0	68	0	0	1	1	0	6	56	354	30	90	1	0	0	0	Bacteria	Firmicutes	Clostridia	Clostridiales	Clostridiaceae_1	Clostridium_sensu_stricto	NA
ASV_88	0	0	0	0	0	0	0	0	0	601	0	0	0	0	0	0	0	Bacteria	Proteobacteria	Betaproteobacteria	Burkholderiales	Oxalobacteraceae	Massilia	NA
ASV_62	0	0	0	0	0	0	0	0	0	0	0	505	0	0	0	0	1	Bacteria	Firmicutes	Clostridia	Clostridiales	Ruminococcaceae	NA	NA
ASV_95	0	0	0	0	0	0	0	0	0	477	0	0	0	0	0	0	0	Bacteria	Proteobacteria	Gammaproteobacteria	Pseudomonadales	Moraxellaceae	Alkanindiges	NA
ASV_100	0	0	0	0	0	0	0	0	2	462	0	0	0	0	0	0	0	Bacteria	Proteobacteria	Gammaproteobacteria	Pseudomonadales	Moraxellaceae	Alkanindiges	NA
ASV_134	0	0	0	0	0	0	0	0	0	407	0	0	0	0	0	0	0	Bacteria	Proteobacteria	Betaproteobacteria	Burkholderiales	Oxalobacteraceae	Massilia	NA
ASV_103	0	0	0	0	0	0	0	0	0	405	0	0	0	0	0	0	0	Bacteria	Proteobacteria	Gammaproteobacteria	Pseudomonadales	Moraxellaceae	NA	NA
ASV_87	0	0	0	391	0	0	0	0	0	0	0	0	0	0	0	0	0	Bacteria	Firmicutes	Clostridia	Clostridiales	Peptoniphilaceae	Peptoniphilus	NA
ASV_89	1	0	48	172	0	23	45	78	0	3	1	0	4	2	5	4	0	Bacteria	Proteobacteria	Alphaproteobacteria	Rhizobiales	NA	NA	NA
ASV_137	0	0	0	0	0	0	0	0	0	0	0	0	0	0	0	0	360	Bacteria	Proteobacteria	Gammaproteobacteria	Pseudomonadales	Moraxellaceae	NA	NA
ASV_91	0	0	8	0	0	0	0	0	0	0	346	0	0	0	0	0	0	Bacteria	Firmicutes	Clostridia	Clostridiales	Clostridiaceae_1	NA	NA
ASV_96	0	0	0	348	0	0	0	0	0	0	0	0	0	0	0	0	0	Bacteria	Firmicutes	Clostridia	Clostridiales	Clostridiales_Incertae_Sedis_XI	Anaerococcus	Anaerococcus_octavius
ASV_67	0	106	21	0	0	168	9	0	0	27	0	0	2	5	8	0	0	Bacteria	Proteobacteria	Alphaproteobacteria	Sphingomonadales	Sphingomonadaceae	Sphingomonas	NA
ASV_144	0	0	0	0	0	0	0	0	0	335	0	0	0	0	0	0	0	Bacteria	Proteobacteria	Betaproteobacteria	Burkholderiales	Oxalobacteraceae	Massilia	NA
ASV_97	0	0	0	0	0	0	0	1	0	0	326	0	0	0	0	0	0	Bacteria	Firmicutes	Clostridia	Clostridiales	Clostridiaceae_1	Clostridium_sensu_stricto	NA
ASV_101	0	0	0	0	0	0	0	0	0	324	0	0	0	0	0	0	0	Bacteria	Proteobacteria	Alphaproteobacteria	Sphingomonadales	Sphingomonadaceae	Sphingomonas	NA
ASV_93	0	0	0	316	0	0	0	0	0	0	0	0	0	0	0	0	0	Bacteria	Proteobacteria	Alphaproteobacteria	NA	NA	NA	NA
ASV_98	0	0	0	0	0	0	0	0	0	0	0	0	0	0	0	0	315	Bacteria	Actinobacteria	Actinobacteria	Actinomycetales	Micrococcaceae	Arthrobacter	NA
ASV_126	0	0	11	0	0	280	0	0	0	0	0	0	1	12	2	0	0	Bacteria	Proteobacteria	Alphaproteobacteria	Rhizobiales	Methylobacteriaceae	Methylobacterium	NA
ASV_99	0	0	0	0	0	0	0	0	0	0	0	301	0	0	0	0	0	Bacteria	Firmicutes	Clostridia	Clostridiales	Ruminococcaceae	NA	NA
ASV_108	0	0	0	0	0	0	0	101	183	0	0	14	2	0	0	0	0	Bacteria	Firmicutes	Clostridia	Clostridiales	Clostridiaceae_1	Clostridium_sensu_stricto	NA
ASV_129	3	0	0	0	0	0	0	0	0	0	4	275	4	0	0	0	0	Bacteria	Firmicutes	Clostridia	Clostridiales	Clostridiaceae_1	Clostridium_sensu_stricto	NA
ASV_105	0	0	0	0	0	0	0	0	0	0	0	0	0	0	0	0	285	Bacteria	Actinobacteria	Actinobacteria	Actinomycetales	Micrococcaceae	Arthrobacter	NA
ASV_140	0	0	0	284	0	0	0	0	0	0	0	0	0	0	0	0	0	Bacteria	Firmicutes	Clostridia	Clostridiales	Peptoniphilaceae	Peptoniphilus	NA
ASV_107	0	0	0	0	0	273	0	0	0	0	0	0	0	0	0	0	0	Bacteria	Proteobacteria	Alphaproteobacteria	Rhizobiales	Bradyrhizobiaceae	NA	NA
ASV_131	0	0	7	0	0	0	0	0	0	257	0	0	0	0	0	0	0	Bacteria	Proteobacteria	Alphaproteobacteria	Caulobacterales	Caulobacteraceae	Brevundimonas	NA
ASV_124	37	0	6	0	0	43	42	0	18	1	17	57	41	0	0	0	0	Bacteria	Firmicutes	Clostridia	Clostridiales	Clostridiaceae_1	Clostridium_sensu_stricto	NA
ASV_117	0	0	0	0	0	0	0	0	0	0	0	261	0	0	0	0	0	Bacteria	Proteobacteria	Epsilonproteobacteria	Campylobacterales	Helicobacteraceae	Wolinella	Wolinella_succinogenes
ASV_163	0	0	0	0	0	0	0	0	0	251	0	0	0	0	0	0	0	Bacteria	Proteobacteria	Gammaproteobacteria	Pseudomonadales	Moraxellaceae	Alkanindiges	Alkanindiges_illinoisensis
ASV_122	10	0	5	0	18	0	110	1	1	7	14	50	18	0	0	0	0	Bacteria	Firmicutes	Clostridia	Clostridiales	Peptostreptococcaceae	Romboutsia	Romboutsia_sedimentorum
ASV_139	0	0	0	232	0	0	0	0	0	0	0	0	0	0	0	0	0	Bacteria	Firmicutes	Clostridia	Clostridiales	Clostridiales_Incertae_Sedis_XI	Anaerococcus	Anaerococcus_octavius
ASV_152	0	0	0	227	0	0	0	0	0	0	0	0	0	0	0	0	0	Bacteria	Firmicutes	Clostridia	Clostridiales	Clostridiales_Incertae_Sedis_XI	Anaerococcus	Anaerococcus_octavius
ASV_158	0	0	0	222	0	0	0	0	0	0	0	0	0	0	0	0	0	Bacteria	Firmicutes	Clostridia	Clostridiales	Clostridiales_Incertae_Sedis_XI	Anaerococcus	Anaerococcus_octavius
ASV_146	4	0	20	0	0	0	0	0	0	25	89	47	31	1	0	0	4	Bacteria	Firmicutes	Clostridia	Clostridiales	Clostridiaceae_1	Clostridium_sensu_stricto	NA
ASV_145	0	0	0	220	0	0	0	0	0	0	0	0	0	0	0	0	0	Bacteria	Firmicutes	Clostridia	Clostridiales	Clostridiales_Incertae_Sedis_XI	Anaerococcus	Anaerococcus_octavius
ASV_136	0	0	0	0	0	0	0	3	0	0	184	26	0	0	0	0	0	Bacteria	Firmicutes	Clostridia	Clostridiales	Clostridiaceae_1	Clostridium_sensu_stricto	NA
ASV_179	0	0	30	101	0	6	24	37	0	2	0	0	4	3	3	1	0	Bacteria	Proteobacteria	Alphaproteobacteria	Rhizobiales	NA	NA	NA
ASV_197	2	0	0	0	0	0	0	0	0	0	2	204	3	0	0	0	0	Bacteria	Firmicutes	Clostridia	Clostridiales	Clostridiaceae_1	Clostridium_sensu_stricto	NA
ASV_189	0	0	33	0	0	152	24	0	0	0	0	0	0	0	0	0	0	Bacteria	Proteobacteria	Gammaproteobacteria	Pseudomonadales	Pseudomonadaceae	Pseudomonas	NA
ASV_193	0	0	0	0	0	0	0	0	0	201	0	0	0	0	0	0	0	Bacteria	Proteobacteria	Betaproteobacteria	Burkholderiales	Oxalobacteraceae	Massilia	NA
ASV_233	0	0	0	0	0	0	0	0	0	197	0	0	0	0	0	0	0	Bacteria	Proteobacteria	Gammaproteobacteria	Pseudomonadales	Moraxellaceae	NA	NA
ASV_186	0	0	2	0	0	0	0	0	0	0	191	1	0	0	0	0	0	Bacteria	Firmicutes	Clostridia	Clostridiales	Clostridiaceae_1	NA	NA
ASV_199	0	0	5	0	0	0	0	0	0	189	0	0	0	0	0	0	0	Bacteria	Proteobacteria	Alphaproteobacteria	Caulobacterales	Caulobacteraceae	Brevundimonas	NA
ASV_178	0	0	0	0	0	0	0	0	0	0	0	0	0	0	0	0	191	Bacteria	Actinobacteria	Actinobacteria	Actinomycetales	Micrococcaceae	Arthrobacter	NA
ASV_154	0	0	0	188	0	0	0	0	0	0	0	0	0	0	0	0	0	Bacteria	Cyanobacteria/Chloroplast	Chloroplast	Chloroplast	Streptophyta	NA	NA
ASV_151	0	54	6	0	0	105	0	0	0	0	0	0	0	9	9	0	0	Bacteria	Proteobacteria	Alphaproteobacteria	Rhizobiales	Methylobacteriaceae	Methylobacterium	NA
ASV_171	2	24	48	14	13	51	23	5	1	0	0	1	0	0	1	0	0	Bacteria	Proteobacteria	Gammaproteobacteria	Pseudomonadales	Moraxellaceae	Acinetobacter	NA
ASV_187	0	0	0	0	0	0	0	0	0	179	0	0	0	0	0	0	0	Bacteria	Proteobacteria	Alphaproteobacteria	Sphingomonadales	Sphingomonadaceae	Sphingomonas	NA
ASV_216	0	0	0	0	0	0	0	0	0	0	0	178	0	0	0	0	1	Bacteria	Firmicutes	Clostridia	Clostridiales	Ruminococcaceae	Oscillibacter	NA
ASV_183	0	0	0	0	0	0	0	0	0	0	0	0	0	0	0	0	177	Bacteria	Actinobacteria	Actinobacteria	Actinomycetales	Micrococcaceae	Arthrobacter	NA
ASV_241	0	0	11	0	0	146	0	0	0	11	0	0	0	3	2	0	0	Bacteria	Proteobacteria	Alphaproteobacteria	Rhizobiales	Methylobacteriaceae	Methylobacterium	NA
ASV_112	0	0	0	0	0	169	0	0	0	0	0	0	0	0	0	0	0	Bacteria	Proteobacteria	Alphaproteobacteria	Rhizobiales	NA	NA	NA
ASV_141	0	58	39	0	0	25	0	0	0	0	0	0	0	16	5	25	0	Bacteria	Proteobacteria	Alphaproteobacteria	Sphingomonadales	Sphingomonadaceae	NA	NA
ASV_225	0	0	0	0	0	0	0	0	0	164	0	0	0	0	1	0	0	Bacteria	Proteobacteria	Alphaproteobacteria	Sphingomonadales	Sphingomonadaceae	Sphingomonas	NA
ASV_184	0	0	4	0	0	0	0	0	0	157	0	0	0	0	0	0	0	Bacteria	Proteobacteria	Alphaproteobacteria	Rhizobiales	Methylobacteriaceae	Methylobacterium	NA
ASV_165	0	0	0	82	0	0	0	0	0	0	0	0	0	0	0	0	78	Bacteria	Proteobacteria	Betaproteobacteria	Burkholderiales	Oxalobacteraceae	NA	NA
ASV_223	0	0	0	160	0	0	0	0	0	0	0	0	0	0	0	0	0	Bacteria	Firmicutes	Bacilli	Bacillales	Staphylococcaceae	Staphylococcus	NA
ASV_280	0	0	0	0	0	0	0	0	0	0	0	159	0	0	0	0	0	Bacteria	Firmicutes	Negativicutes	Selenomonadales	Acidaminococcaceae	NA	NA
ASV_213	0	0	2	146	0	10	0	0	0	0	0	0	0	0	0	0	0	Bacteria	Proteobacteria	Alphaproteobacteria	NA	NA	NA	NA
ASV_209	1	0	0	0	0	0	0	68	75	0	0	10	1	0	0	0	0	Bacteria	Firmicutes	Clostridia	Clostridiales	Clostridiaceae_1	Clostridium_sensu_stricto	NA
ASV_196	0	0	0	0	0	0	0	0	0	0	0	153	0	0	0	0	1	Bacteria	Firmicutes	Clostridia	Clostridiales	Ruminococcaceae	NA	NA
ASV_143	0	40	16	0	0	70	4	0	0	14	0	0	0	4	4	0	0	Bacteria	Proteobacteria	Alphaproteobacteria	Sphingomonadales	Sphingomonadaceae	Sphingomonas	NA
ASV_239	5	8	0	0	0	0	0	0	0	0	0	132	4	0	0	0	0	Bacteria	Firmicutes	Clostridia	Clostridiales	Peptostreptococcaceae	NA	NA
ASV_177	0	0	133	0	0	0	14	0	0	0	0	0	0	0	0	0	0	Bacteria	Cyanobacteria/Chloroplast	Chloroplast	Chloroplast	Streptophyta	NA	NA
ASV_224	0	0	0	0	0	146	0	0	0	0	0	0	0	0	0	0	0	Bacteria	Proteobacteria	Alphaproteobacteria	Rhizobiales	Bradyrhizobiaceae	NA	NA
ASV_236	0	21	51	0	0	24	12	35	0	0	0	0	0	0	3	0	0	Bacteria	Proteobacteria	Betaproteobacteria	Burkholderiales	Comamonadaceae	Comamonas	NA
ASV_195	0	0	0	145	0	0	0	0	0	0	0	0	0	0	0	0	0	Bacteria	Firmicutes	Clostridia	Clostridiales	Clostridiaceae_1	Clostridium_sensu_stricto	NA
ASV_237	0	0	0	142	0	0	0	0	0	0	0	0	0	0	0	0	0	Bacteria	NA	NA	NA	NA	NA	NA
ASV_300	0	0	0	0	0	0	0	0	0	0	0	134	0	0	0	0	0	Bacteria	Bacteroidetes	Bacteroidia	Bacteroidales	Bacteroidaceae	Bacteroides	Bacteroides_graminisolvens
ASV_272	3	0	0	0	0	0	0	1	0	0	107	18	3	0	0	0	0	Bacteria	Firmicutes	Clostridia	Clostridiales	Clostridiaceae_1	Clostridium_sensu_stricto	NA
ASV_303	18	0	3	0	0	19	26	0	21	1	4	23	15	0	1	0	0	Bacteria	Firmicutes	Clostridia	Clostridiales	Clostridiaceae_1	Clostridium_sensu_stricto	NA
ASV_258	0	0	0	124	0	0	0	0	0	0	0	0	0	0	0	0	0	Bacteria	Firmicutes	Clostridia	Clostridiales	Clostridiales_Incertae_Sedis_XI	Anaerococcus	Anaerococcus_octavius
ASV_295	0	0	20	78	0	0	25	0	0	0	0	0	0	1	0	0	0	Bacteria	Firmicutes	Bacilli	Bacillales	Staphylococcaceae	Staphylococcus	NA
ASV_208	0	0	0	0	0	72	0	0	49	0	0	0	0	2	0	0	0	Bacteria	Proteobacteria	Alphaproteobacteria	Rhizobiales	Methylobacteriaceae	Methylobacterium	NA
ASV_290	0	0	0	123	0	0	0	0	0	0	0	0	0	0	0	0	0	Bacteria	Firmicutes	Clostridia	Clostridiales	Clostridiales_Incertae_Sedis_XI	Anaerococcus	Anaerococcus_octavius
ASV_207	0	0	0	122	0	0	0	0	0	0	0	0	0	0	0	0	0	Bacteria	NA	NA	NA	NA	NA	NA
ASV_248	11	0	15	0	0	0	0	0	43	13	10	21	6	0	0	0	3	Bacteria	Firmicutes	Clostridia	Clostridiales	Clostridiaceae_1	Clostridium_sensu_stricto	NA
ASV_190	0	0	0	0	121	0	0	0	0	0	0	0	0	0	0	0	0	Bacteria	Proteobacteria	Alphaproteobacteria	Caulobacterales	Caulobacteraceae	Phenylobacterium	NA
ASV_247	3	0	9	0	0	0	0	0	0	18	54	21	16	0	0	0	0	Bacteria	Firmicutes	Clostridia	Clostridiales	Clostridiaceae_1	Clostridium_sensu_stricto	NA
ASV_317	0	0	0	0	0	0	0	0	0	0	0	121	0	0	0	0	0	Bacteria	Bacteroidetes	Bacteroidia	Bacteroidales	Bacteroidaceae	Bacteroides	Bacteroides_graminisolvens
ASV_214	0	0	0	0	0	39	35	0	0	22	0	0	0	0	2	2	20	Bacteria	Proteobacteria	Alphaproteobacteria	Sphingomonadales	Sphingomonadaceae	Sphingomonas	Sphingomonas_glacialis
ASV_328	0	0	0	0	0	0	0	0	0	0	0	119	0	0	0	0	0	Bacteria	Firmicutes	Clostridia	Clostridiales	Ruminococcaceae	Oscillibacter	NA
ASV_284	2	0	2	0	5	0	41	12	1	8	10	31	4	0	1	0	0	Bacteria	Firmicutes	Clostridia	Clostridiales	Peptostreptococcaceae	Romboutsia	Romboutsia_sedimentorum
ASV_291	0	0	0	101	0	0	0	0	0	0	0	0	0	0	0	0	16	Bacteria	Proteobacteria	Gammaproteobacteria	Xanthomonadales	Xanthomonadaceae	Rhodanobacter	NA
ASV_298	0	0	0	115	0	0	0	0	0	0	0	0	0	0	0	0	0	Bacteria	Cyanobacteria/Chloroplast	Chloroplast	Chloroplast	Streptophyta	NA	NA
ASV_226	0	0	0	0	0	0	0	0	0	0	0	112	0	0	0	0	0	Bacteria	Firmicutes	Clostridia	Clostridiales	Ruminococcaceae	Clostridium_IV	Clostridium_sporosphaeroides
ASV_274	0	1	1	0	1	0	1	5	1	1	100	1	0	0	0	0	0	Bacteria	Firmicutes	Clostridia	Clostridiales	Clostridiaceae_1	Clostridium_sensu_stricto	NA
ASV_336	0	0	0	0	0	0	0	0	0	112	0	0	0	0	0	0	0	Bacteria	Proteobacteria	Betaproteobacteria	Burkholderiales	Oxalobacteraceae	Massilia	NA
ASV_265	0	0	0	110	0	0	0	0	0	0	0	0	0	0	0	0	0	Bacteria	Firmicutes	Clostridia	Clostridiales	Clostridiales_Incertae_Sedis_XI	Anaerococcus	Anaerococcus_octavius
ASV_217	0	0	0	0	109	0	0	0	0	0	0	0	0	0	0	0	0	Bacteria	Firmicutes	Clostridia	Clostridiales	Peptostreptococcaceae	Romboutsia	Romboutsia_sedimentorum
ASV_234	0	0	0	0	0	0	0	0	0	0	0	0	104	0	0	0	5	Bacteria	Actinobacteria	Actinobacteria	Actinomycetales	Nocardiaceae	NA	NA
ASV_309	0	9	8	92	0	0	0	0	0	0	0	0	0	0	0	0	0	Bacteria	Firmicutes	Bacilli	Bacillales	Staphylococcaceae	Staphylococcus	NA
ASV_655	0	0	0	0	0	0	0	0	0	0	0	109	0	0	0	0	0	Bacteria	Bacteroidetes	Bacteroidia	Bacteroidales	Bacteroidaceae	Bacteroides	Bacteroides_graminisolvens
ASV_653	0	0	0	0	0	0	0	0	0	0	0	108	0	0	0	0	0	Bacteria	Firmicutes	Negativicutes	Selenomonadales	Acidaminococcaceae	NA	NA
ASV_727	0	0	0	0	0	0	0	0	0	108	0	0	0	0	0	0	0	Bacteria	Proteobacteria	Betaproteobacteria	Burkholderiales	Oxalobacteraceae	NA	NA
ASV_256	0	0	46	0	0	34	0	0	0	0	1	24	0	0	2	0	0	Bacteria	Proteobacteria	Gammaproteobacteria	Pseudomonadales	Pseudomonadaceae	Pseudomonas	NA
ASV_348	0	0	0	0	0	0	0	103	0	0	0	0	0	0	0	3	0	Bacteria	Bacteroidetes	Sphingobacteriia	Sphingobacteriales	Chitinophagaceae	NA	NA
ASV_221	0	3	0	81	0	0	13	0	0	0	4	0	0	0	0	0	3	Bacteria	Firmicutes	Clostridia	Clostridiales	Clostridiaceae_1	Clostridium_sensu_stricto	NA
ASV_222	0	0	2	1	0	15	0	74	11	1	0	0	0	0	0	0	0	Bacteria	Firmicutes	Clostridia	Clostridiales	Clostridiaceae_1	Clostridium_sensu_stricto	NA
ASV_276	0	0	0	0	0	104	0	0	0	0	0	0	0	0	0	0	0	Bacteria	Chlamydiae	Chlamydiia	Chlamydiales	Parachlamydiaceae	NA	NA
ASV_316	0	0	0	0	0	0	0	0	0	0	0	101	0	0	0	0	0	Bacteria	Proteobacteria	Epsilonproteobacteria	Campylobacterales	Helicobacteraceae	Wolinella	Wolinella_succinogenes
ASV_287	0	0	0	0	0	16	0	0	0	83	0	0	0	0	0	0	0	Bacteria	Proteobacteria	Alphaproteobacteria	Sphingomonadales	Sphingomonadaceae	Sphingomonas	NA
ASV_312	0	0	0	0	0	0	0	0	0	0	0	99	0	0	0	0	0	Bacteria	Firmicutes	Clostridia	Clostridiales	Ruminococcaceae	NA	NA
ASV_289	0	0	0	98	0	0	0	0	0	0	0	0	0	0	0	0	0	Bacteria	Firmicutes	Bacilli	Bacillales	Planococcaceae	NA	NA
ASV_360	0	0	0	0	0	0	0	0	0	98	0	0	0	0	0	0	0	Bacteria	Proteobacteria	Betaproteobacteria	Burkholderiales	Oxalobacteraceae	Massilia	NA
ASV_489	0	0	0	0	0	0	0	0	0	98	0	0	0	0	0	0	0	Bacteria	Proteobacteria	Betaproteobacteria	Burkholderiales	Oxalobacteraceae	NA	NA
ASV_242	0	0	0	0	0	0	0	0	0	97	0	0	0	0	0	0	0	Bacteria	Proteobacteria	Alphaproteobacteria	Sphingomonadales	Sphingomonadaceae	Sphingomonas	NA
ASV_504	0	0	0	0	0	0	0	0	0	0	0	97	0	0	0	0	0	Bacteria	Proteobacteria	Gammaproteobacteria	Alteromonadales	Shewanellaceae	Shewanella	NA
ASV_446	0	0	0	0	0	0	0	0	0	0	0	96	0	0	0	0	0	Bacteria	Bacteroidetes	Bacteroidia	Bacteroidales	Bacteroidaceae	Bacteroides	Bacteroides_graminisolvens
ASV_250	0	0	0	92	0	0	0	0	1	0	0	0	1	0	0	0	0	Bacteria	Firmicutes	Clostridia	Clostridiales	Clostridiaceae_1	Clostridium_sensu_stricto	NA
ASV_320	0	24	4	0	0	58	0	0	0	0	0	0	0	1	7	0	0	Bacteria	Proteobacteria	Alphaproteobacteria	Rhizobiales	Methylobacteriaceae	Methylobacterium	NA
ASV_308	0	25	60	0	0	4	0	0	0	0	0	0	0	0	3	0	0	Bacteria	Proteobacteria	Gammaproteobacteria	Pseudomonadales	Pseudomonadaceae	Pseudomonas	NA
ASV_311	0	0	0	0	0	0	0	0	0	90	0	0	0	0	0	0	0	Bacteria	Proteobacteria	Alphaproteobacteria	Sphingomonadales	NA	NA	NA
ASV_963	3	0	0	0	22	1	19	4	5	1	11	10	14	0	0	0	0	Bacteria	Firmicutes	Clostridia	Clostridiales	Clostridiaceae_1	Clostridium_sensu_stricto	NA
ASV_305	0	0	12	0	0	0	2	0	0	11	45	4	15	0	0	0	0	Bacteria	Firmicutes	Clostridia	Clostridiales	Clostridiaceae_1	Clostridium_sensu_stricto	NA
ASV_363	0	0	25	0	0	59	0	0	0	0	0	0	3	1	0	0	0	Bacteria	Firmicutes	Bacilli	Bacillales	Staphylococcaceae	Staphylococcus	NA
ASV_370	0	0	0	0	0	0	0	0	0	0	0	0	0	0	0	0	88	Bacteria	Actinobacteria	Actinobacteria	Actinomycetales	Microbacteriaceae	NA	NA
ASV_373	0	0	1	0	0	0	0	0	0	87	0	0	0	0	0	0	0	Bacteria	Proteobacteria	Alphaproteobacteria	Rhizobiales	Methylobacteriaceae	Methylobacterium	NA
ASV_523	0	0	0	0	0	0	0	0	0	85	0	2	0	0	0	0	0	Bacteria	Proteobacteria	Betaproteobacteria	Burkholderiales	Oxalobacteraceae	Massilia	NA
ASV_268	0	0	0	0	0	0	0	0	86	0	0	0	0	0	0	0	0	Bacteria	Proteobacteria	Alphaproteobacteria	Caulobacterales	Caulobacteraceae	Phenylobacterium	NA
ASV_313	0	0	0	0	0	0	0	0	0	0	0	86	0	0	0	0	0	Bacteria	Firmicutes	Clostridia	Clostridiales	NA	NA	NA
ASV_343	0	19	0	53	0	0	10	0	0	0	1	0	0	0	0	0	3	Bacteria	Firmicutes	Clostridia	Clostridiales	Clostridiaceae_1	Clostridium_sensu_stricto	NA
ASV_278	1	24	28	0	0	0	0	0	0	5	0	10	8	6	2	1	0	Bacteria	Proteobacteria	Alphaproteobacteria	Rhizobiales	Bradyrhizobiaceae	Bradyrhizobium	NA
ASV_292	0	0	0	0	69	0	0	0	0	16	0	0	0	0	0	0	0	Bacteria	Proteobacteria	Betaproteobacteria	Burkholderiales	Comamonadaceae	NA	NA
ASV_301	0	0	0	0	0	0	0	0	0	0	0	0	0	0	0	0	85	Bacteria	Actinobacteria	Actinobacteria	Actinomycetales	Microbacteriaceae	NA	NA
ASV_285	0	0	0	0	0	84	0	0	0	0	0	0	0	0	0	0	0	Bacteria	Proteobacteria	Alphaproteobacteria	Rhizobiales	Phyllobacteriaceae	Mesorhizobium	NA
ASV_364	0	0	0	84	0	0	0	0	0	0	0	0	0	0	0	0	0	Bacteria	NA	NA	NA	NA	NA	NA
ASV_399	0	0	11	0	0	61	9	0	0	0	0	0	0	0	2	0	0	Bacteria	Proteobacteria	Gammaproteobacteria	Pseudomonadales	Pseudomonadaceae	Pseudomonas	NA
ASV_304	0	34	20	0	0	11	0	0	0	0	0	0	0	6	0	11	0	Bacteria	Proteobacteria	Alphaproteobacteria	Sphingomonadales	Sphingomonadaceae	NA	NA
ASV_429	0	0	0	0	0	0	0	0	0	82	0	0	0	0	0	0	0	Bacteria	Proteobacteria	Betaproteobacteria	Burkholderiales	Oxalobacteraceae	Massilia	NA
ASV_713	0	0	67	0	0	0	15	0	0	0	0	0	0	0	0	0	0	Bacteria	Firmicutes	Bacilli	Bacillales	Staphylococcaceae	Staphylococcus	NA
ASV_201	0	0	0	0	0	3	0	0	0	78	0	0	0	0	0	0	0	Bacteria	Proteobacteria	Alphaproteobacteria	Rhizobiales	Methylobacteriaceae	Methylobacterium	NA
ASV_279	0	0	0	81	0	0	0	0	0	0	0	0	0	0	0	0	0	Bacteria	Firmicutes	Clostridia	Clostridiales	Clostridiaceae_1	Clostridium_sensu_stricto	Clostridium_thermopalmarium
ASV_314	0	0	0	81	0	0	0	0	0	0	0	0	0	0	0	0	0	Bacteria	Firmicutes	Clostridia	Clostridiales	Clostridiaceae_1	Clostridium_sensu_stricto	NA
ASV_543	0	0	0	0	0	0	0	0	0	81	0	0	0	0	0	0	0	Bacteria	Proteobacteria	Gammaproteobacteria	Pseudomonadales	Moraxellaceae	NA	NA
ASV_322	0	0	0	1	0	4	0	53	18	1	1	1	0	0	0	0	0	Bacteria	Firmicutes	Clostridia	Clostridiales	Clostridiaceae_1	Clostridium_sensu_stricto	NA
ASV_347	0	0	64	0	0	0	15	0	0	0	0	0	0	0	0	0	0	Bacteria	Cyanobacteria/Chloroplast	Chloroplast	Chloroplast	Streptophyta	NA	NA
ASV_392	0	0	0	0	0	0	0	0	0	0	0	79	0	0	0	0	0	Bacteria	Firmicutes	Clostridia	Clostridiales	Lachnospiraceae	Clostridium_XlVb	NA
ASV_792	0	0	24	0	20	23	0	0	0	0	1	8	0	2	1	0	0	Bacteria	Proteobacteria	Gammaproteobacteria	Pseudomonadales	Pseudomonadaceae	Pseudomonas	NA
ASV_438	0	0	0	0	0	0	0	0	0	0	0	0	0	0	0	0	78	Bacteria	Proteobacteria	Betaproteobacteria	Burkholderiales	Oxalobacteraceae	NA	NA
ASV_125	0	0	0	0	0	0	0	0	0	0	0	76	0	0	0	0	0	Bacteria	Firmicutes	Clostridia	Clostridiales	Ruminococcaceae	NA	NA
ASV_293	0	0	0	0	0	0	0	63	0	0	1	0	0	0	0	0	11	Bacteria	Acidobacteria	Acidobacteria_Gp1	Granulicella	NA	NA	NA
ASV_341	1	0	12	0	0	0	0	0	23	13	6	12	6	0	0	0	1	Bacteria	Firmicutes	Clostridia	Clostridiales	Clostridiaceae_1	Clostridium_sensu_stricto	NA
ASV_637	0	0	0	0	0	0	0	0	0	0	0	0	0	0	0	0	74	Bacteria	Proteobacteria	Betaproteobacteria	Gallionellales	Gallionellaceae	Gallionella	NA
ASV_345	0	0	0	0	0	0	0	0	0	0	0	73	0	0	0	0	0	Bacteria	Firmicutes	Clostridia	Clostridiales	Ruminococcaceae	NA	NA
ASV_372	1	1	0	0	0	0	0	68	1	0	1	1	0	0	0	0	0	Bacteria	Firmicutes	Clostridia	Clostridiales	Clostridiaceae_1	Clostridium_sensu_stricto	NA
ASV_324	0	0	0	0	0	0	0	72	0	0	0	0	0	0	0	0	0	Bacteria	Proteobacteria	Alphaproteobacteria	NA	NA	NA	NA
ASV_378	0	0	0	66	0	0	0	0	0	0	0	0	0	0	0	0	6	Bacteria	Proteobacteria	Gammaproteobacteria	Xanthomonadales	Xanthomonadaceae	Rhodanobacter	NA
ASV_496	0	8	1	62	0	0	0	0	0	0	0	0	0	0	0	0	0	Bacteria	Firmicutes	Bacilli	Bacillales	Staphylococcaceae	Staphylococcus	NA
ASV_486	0	0	12	0	47	0	11	0	0	0	0	0	0	0	0	0	0	Bacteria	Proteobacteria	Gammaproteobacteria	Pseudomonadales	Pseudomonadaceae	Pseudomonas	NA
ASV_538	0	0	0	64	0	0	0	0	0	0	0	0	0	0	0	0	6	Bacteria	Firmicutes	Clostridia	Clostridiales	Peptococcaceae_1	Desulfosporosinus	NA
ASV_430	0	0	0	0	0	0	0	0	0	69	0	0	0	0	0	0	0	Bacteria	Proteobacteria	Betaproteobacteria	Burkholderiales	Oxalobacteraceae	Massilia	NA
ASV_459	0	0	0	0	0	10	0	0	0	59	0	0	0	0	0	0	0	Bacteria	Proteobacteria	Alphaproteobacteria	Sphingomonadales	Sphingomonadaceae	Sphingomonas	NA
ASV_327	0	0	0	0	0	0	0	0	68	0	0	0	0	0	0	0	0	Bacteria	Firmicutes	Clostridia	Clostridiales	Clostridiaceae_1	Clostridium_sensu_stricto	NA
ASV_409	0	8	28	0	0	7	5	19	0	0	0	0	0	0	1	0	0	Bacteria	Proteobacteria	Betaproteobacteria	Burkholderiales	Comamonadaceae	Comamonas	NA
ASV_164	0	0	0	0	0	8	0	0	0	8	0	0	3	20	1	27	0	Bacteria	Proteobacteria	Alphaproteobacteria	Rhizobiales	Methylobacteriaceae	Methylobacterium	NA
ASV_266	0	0	0	35	0	0	0	0	0	0	1	0	0	0	0	0	31	Bacteria	Proteobacteria	Betaproteobacteria	Burkholderiales	Oxalobacteraceae	NA	NA
ASV_470	0	1	2	2	3	0	1	4	0	1	45	8	0	0	0	0	0	Bacteria	Firmicutes	Clostridia	Clostridiales	Clostridiaceae_1	Clostridium_sensu_stricto	NA
ASV_487	0	0	0	67	0	0	0	0	0	0	0	0	0	0	0	0	0	Bacteria	Firmicutes	Bacilli	Bacillales	Planococcaceae	NA	NA
ASV_535	4	3	0	0	0	0	0	0	0	0	0	60	0	0	0	0	0	Bacteria	Firmicutes	Clostridia	Clostridiales	Peptostreptococcaceae	NA	NA
ASV_654	0	0	0	0	0	0	0	0	0	0	0	67	0	0	0	0	0	Bacteria	Proteobacteria	Deltaproteobacteria	Desulfovibrionales	Desulfovibrionaceae	Desulfovibrio	NA
ASV_353	0	0	0	66	0	0	0	0	0	0	0	0	0	0	0	0	0	Bacteria	Firmicutes	Clostridia	Clostridiales	Clostridiaceae_1	NA	NA
ASV_522	0	0	0	0	0	0	0	62	0	0	0	0	0	0	0	4	0	Bacteria	Bacteroidetes	Sphingobacteriia	Sphingobacteriales	Chitinophagaceae	NA	NA
ASV_445	0	0	0	0	0	0	0	0	0	65	0	0	0	0	0	0	0	Bacteria	Proteobacteria	Alphaproteobacteria	Caulobacterales	Caulobacteraceae	Brevundimonas	NA
ASV_461	0	0	0	0	0	0	0	0	0	0	0	65	0	0	0	0	0	Bacteria	Firmicutes	Clostridia	Clostridiales	Ruminococcaceae	Clostridium_IV	Clostridium_sporosphaeroides
ASV_619	0	0	0	0	0	0	0	0	0	0	0	0	0	0	0	0	65	Bacteria	Proteobacteria	Gammaproteobacteria	Pseudomonadales	Pseudomonadaceae	Pseudomonas	NA
ASV_626	0	0	0	0	0	0	0	0	0	65	0	0	0	0	0	0	0	Bacteria	Proteobacteria	Alphaproteobacteria	Sphingomonadales	Sphingomonadaceae	Sphingomonas	NA
ASV_804	0	0	0	0	0	0	0	0	0	64	0	0	0	0	0	0	0	Bacteria	Proteobacteria	Betaproteobacteria	Burkholderiales	Oxalobacteraceae	Massilia	NA
ASV_166	0	0	0	0	0	0	0	0	0	0	0	63	0	0	0	0	0	Bacteria	Firmicutes	Clostridia	Clostridiales	Ruminococcaceae	Clostridium_IV	Clostridium_sporosphaeroides
ASV_358	0	0	0	0	0	0	0	63	0	0	0	0	0	0	0	0	0	Bacteria	Firmicutes	Clostridia	Clostridiales	Clostridiaceae_1	Clostridium_sensu_stricto	NA
ASV_444	0	0	4	0	0	34	0	0	21	0	0	0	2	1	1	0	0	Bacteria	Proteobacteria	Alphaproteobacteria	Rhizobiales	Methylobacteriaceae	Methylobacterium	NA
ASV_264	0	0	0	0	0	62	0	0	0	0	0	0	0	0	0	0	0	Bacteria	Proteobacteria	Alphaproteobacteria	Rhizobiales	NA	NA	NA
ASV_544	0	0	0	0	0	0	0	0	0	0	0	62	0	0	0	0	0	Bacteria	Firmicutes	Negativicutes	Selenomonadales	Acidaminococcaceae	NA	NA
ASV_757	0	29	29	0	0	0	0	0	0	0	0	0	4	0	0	0	0	Bacteria	Firmicutes	Bacilli	Bacillales	Staphylococcaceae	Staphylococcus	NA
ASV_334	0	0	0	61	0	0	0	0	0	0	0	0	0	0	0	0	0	Bacteria	Firmicutes	Clostridia	Clostridiales	Peptoniphilaceae	Peptoniphilus	NA
ASV_379	0	0	0	0	0	52	0	0	0	0	0	9	0	0	0	0	0	Bacteria	Firmicutes	Clostridia	Clostridiales	Peptostreptococcaceae	NA	NA
ASV_391	0	0	0	0	0	0	0	0	0	61	0	0	0	0	0	0	0	Bacteria	Proteobacteria	Alphaproteobacteria	Sphingomonadales	Sphingomonadaceae	Sphingomonas	NA
ASV_554	0	23	28	0	0	8	0	0	0	0	0	0	0	0	2	0	0	Bacteria	Proteobacteria	Betaproteobacteria	Burkholderiales	Comamonadaceae	NA	NA
ASV_564	0	0	0	0	0	0	0	0	0	61	0	0	0	0	0	0	0	Bacteria	Proteobacteria	Betaproteobacteria	Burkholderiales	Oxalobacteraceae	Massilia	NA
ASV_441	0	0	0	60	0	0	0	0	0	0	0	0	0	0	0	0	0	Bacteria	Firmicutes	Clostridia	Clostridiales	Clostridiaceae_1	Clostridium_sensu_stricto	NA
ASV_515	0	0	41	0	0	0	17	0	0	0	0	0	0	0	1	0	0	Bacteria	Firmicutes	Bacilli	Bacillales	Staphylococcaceae	Staphylococcus	NA
ASV_644	0	0	0	0	0	54	0	0	0	0	1	0	0	0	0	0	4	Bacteria	Proteobacteria	Betaproteobacteria	Burkholderiales	Comamonadaceae	NA	NA
ASV_76	0	0	0	0	0	0	0	0	0	0	0	59	0	0	0	0	0	Bacteria	Firmicutes	Clostridia	Clostridiales	Ruminococcaceae	Oscillibacter	Oscillibacter_ruminantium
ASV_377	0	0	3	21	0	13	19	0	0	0	0	0	0	2	0	0	0	Bacteria	Actinobacteria	Actinobacteria	Actinomycetales	Micrococcaceae	Kocuria	NA
ASV_415	0	0	0	0	0	0	0	0	58	0	0	0	0	0	0	0	0	Bacteria	Firmicutes	Clostridia	Clostridiales	Clostridiaceae_1	Clostridium_sensu_stricto	NA
ASV_218	0	0	0	0	0	0	0	0	0	0	0	57	0	0	0	0	0	Bacteria	Firmicutes	Clostridia	Clostridiales	Ruminococcaceae	NA	NA
ASV_388	0	0	0	0	0	19	20	0	0	9	0	0	0	0	1	0	8	Bacteria	Proteobacteria	Alphaproteobacteria	Sphingomonadales	Sphingomonadaceae	Sphingomonas	Sphingomonas_glacialis
ASV_603	0	40	15	0	0	0	0	0	0	0	0	0	0	0	0	0	0	Bacteria	Proteobacteria	Gammaproteobacteria	Pseudomonadales	Pseudomonadaceae	Pseudomonas	NA
ASV_636	0	0	0	0	0	0	0	0	0	0	0	0	0	0	0	0	55	Bacteria	Actinobacteria	Actinobacteria	Actinomycetales	Micrococcaceae	Arthrobacter	NA
ASV_965	0	0	2	0	0	0	0	0	0	3	43	0	7	0	0	0	0	Bacteria	Firmicutes	Clostridia	Clostridiales	Clostridiaceae_1	Clostridium_sensu_stricto	NA
ASV_516	0	0	0	0	0	54	0	0	0	0	0	0	0	0	0	0	0	Bacteria	Planctomycetes	Planctomycetia	Planctomycetales	Planctomycetaceae	Gemmata	Gemmata_obscuriglobus
ASV_342	0	0	12	0	0	0	0	0	0	16	15	0	10	0	0	0	0	Bacteria	Firmicutes	Clostridia	Clostridiales	Clostridiaceae_1	Clostridium_sensu_stricto	NA
ASV_408	0	53	0	0	0	0	0	0	0	0	0	0	0	0	0	0	0	Bacteria	Firmicutes	Clostridia	Clostridiales	Peptostreptococcaceae	Clostridium_XI	NA
ASV_860	0	0	0	0	0	0	0	0	0	0	51	0	2	0	0	0	0	Bacteria	Firmicutes	Bacilli	Bacillales	Planococcaceae	NA	NA
ASV_335	0	0	0	0	52	0	0	0	0	0	0	0	0	0	0	0	0	Bacteria	Firmicutes	Clostridia	Clostridiales	Eubacteriaceae	Eubacterium	NA
ASV_407	1	0	0	0	0	0	0	44	0	5	0	0	1	0	1	0	0	Bacteria	Firmicutes	Clostridia	Clostridiales	Peptostreptococcaceae	Romboutsia	Romboutsia_sedimentorum
ASV_563	0	0	0	0	0	0	0	0	0	52	0	0	0	0	0	0	0	Bacteria	Proteobacteria	Betaproteobacteria	Burkholderiales	Oxalobacteraceae	Noviherbaspirillum	NA
ASV_606	0	0	5	0	47	0	0	0	0	0	0	0	0	0	0	0	0	Bacteria	Proteobacteria	Gammaproteobacteria	Pseudomonadales	Pseudomonadaceae	Pseudomonas	NA
ASV_898	0	0	0	0	0	0	0	0	0	52	0	0	0	0	0	0	0	Bacteria	Proteobacteria	Betaproteobacteria	Burkholderiales	Oxalobacteraceae	Massilia	NA
ASV_855	0	0	0	0	0	0	0	0	0	51	0	0	0	0	0	0	0	Bacteria	Proteobacteria	Betaproteobacteria	Burkholderiales	Oxalobacteraceae	Massilia	NA
ASV_442	0	0	0	50	0	0	0	0	0	0	0	0	0	0	0	0	0	Bacteria	Proteobacteria	NA	NA	NA	NA	NA
ASV_443	0	0	0	50	0	0	0	0	0	0	0	0	0	0	0	0	0	Bacteria	Firmicutes	Clostridia	Clostridiales	Clostridiales_Incertae_Sedis_XI	Anaerococcus	Anaerococcus_octavius
ASV_555	0	0	39	0	0	4	2	0	0	0	0	3	0	1	1	0	0	Bacteria	Proteobacteria	Gammaproteobacteria	Pseudomonadales	Pseudomonadaceae	Pseudomonas	NA
ASV_558	0	0	0	0	42	0	0	0	0	8	0	0	0	0	0	0	0	Bacteria	Proteobacteria	Alphaproteobacteria	Caulobacterales	Caulobacteraceae	Phenylobacterium	NA
ASV_428	0	0	0	0	0	0	0	0	0	49	0	0	0	0	0	0	0	Bacteria	Proteobacteria	Alphaproteobacteria	Rhizobiales	Hyphomicrobiaceae	Devosia	NA
ASV_569	0	0	0	0	0	0	0	0	0	0	0	0	0	0	0	0	49	Bacteria	Actinobacteria	Actinobacteria	Actinomycetales	Cellulomonadaceae	Cellulomonas	NA
ASV_605	0	0	4	0	32	0	13	0	0	0	0	0	0	0	0	0	0	Bacteria	Proteobacteria	Gammaproteobacteria	Pseudomonadales	Pseudomonadaceae	Pseudomonas	NA
ASV_260	1	0	31	0	0	0	0	0	0	0	0	15	0	0	1	0	0	Bacteria	Actinobacteria	Actinobacteria	Actinomycetales	Micrococcaceae	Micrococcus	NA
ASV_330	16	1	1	0	4	0	1	0	2	0	3	12	7	0	1	0	0	Bacteria	Firmicutes	Clostridia	Clostridiales	Peptostreptococcaceae	NA	NA
ASV_417	0	0	0	0	0	0	0	0	0	48	0	0	0	0	0	0	0	Bacteria	Proteobacteria	Gammaproteobacteria	Pseudomonadales	Moraxellaceae	NA	NA
ASV_431	0	0	0	0	0	0	0	0	0	48	0	0	0	0	0	0	0	Bacteria	Proteobacteria	Gammaproteobacteria	Pseudomonadales	Moraxellaceae	NA	NA
ASV_471	0	0	0	0	0	0	0	48	0	0	0	0	0	0	0	0	0	Bacteria	Firmicutes	Clostridia	Clostridiales	Clostridiaceae_1	Clostridium_sensu_stricto	NA
ASV_501	0	0	0	0	0	0	0	0	0	48	0	0	0	0	0	0	0	Bacteria	Proteobacteria	Alphaproteobacteria	Caulobacterales	Caulobacteraceae	Brevundimonas	NA
ASV_589	0	0	0	0	0	5	43	0	0	0	0	0	0	0	0	0	0	Bacteria	Proteobacteria	Gammaproteobacteria	Legionellales	Legionellaceae	Legionella	NA
ASV_764	0	0	0	0	0	0	0	0	0	48	0	0	0	0	0	0	0	Bacteria	Proteobacteria	Betaproteobacteria	Burkholderiales	Oxalobacteraceae	Massilia	NA
ASV_795	0	0	0	48	0	0	0	0	0	0	0	0	0	0	0	0	0	Bacteria	Proteobacteria	NA	NA	NA	NA	NA
ASV_566	0	0	0	0	0	0	0	0	0	0	0	0	47	0	0	0	0	Bacteria	Actinobacteria	Actinobacteria	Actinomycetales	Nocardiaceae	NA	NA
ASV_725	0	0	0	0	0	0	0	0	0	47	0	0	0	0	0	0	0	Bacteria	Proteobacteria	Betaproteobacteria	Burkholderiales	Oxalobacteraceae	Massilia	NA
ASV_440	7	13	1	0	4	2	4	0	2	0	0	1	10	0	2	0	0	Bacteria	Firmicutes	Clostridia	Clostridiales	Clostridiaceae_1	NA	NA
ASV_457	0	0	2	0	0	0	0	0	0	44	0	0	0	0	0	0	0	Bacteria	Proteobacteria	Alphaproteobacteria	Caulobacterales	Caulobacteraceae	Brevundimonas	NA
ASV_809	0	0	0	0	0	0	9	0	0	0	0	34	1	1	1	0	0	Bacteria	Firmicutes	Clostridia	Clostridiales	Clostridiaceae_1	Clostridium_sensu_stricto	NA
ASV_192	7	0	18	0	0	0	0	0	0	9	7	0	3	0	0	0	1	Bacteria	Firmicutes	Clostridia	Clostridiales	Clostridiaceae_1	Clostridium_sensu_stricto	NA
ASV_456	0	0	42	0	0	0	0	0	0	0	0	0	0	0	3	0	0	Bacteria	Proteobacteria	Alphaproteobacteria	Sphingomonadales	Sphingomonadaceae	NA	NA
ASV_460	0	0	0	0	0	0	0	0	45	0	0	0	0	0	0	0	0	Bacteria	Firmicutes	Clostridia	Clostridiales	Clostridiaceae_1	Clostridium_sensu_stricto	NA
ASV_502	0	0	0	0	0	0	0	0	0	0	0	45	0	0	0	0	0	Bacteria	Proteobacteria	Epsilonproteobacteria	Campylobacterales	Campylobacteraceae	Sulfurospirillum	Sulfurospirillum_cavolei
ASV_503	0	0	0	0	0	0	0	0	0	0	0	45	0	0	0	0	0	Bacteria	Firmicutes	Clostridia	Clostridiales	NA	NA	NA
ASV_251	2	0	0	39	0	0	0	0	0	0	2	0	1	0	0	0	0	Bacteria	Firmicutes	Clostridia	Clostridiales	Peptostreptococcaceae	Romboutsia	Romboutsia_sedimentorum
ASV_458	0	0	0	44	0	0	0	0	0	0	0	0	0	0	0	0	0	Bacteria	Actinobacteria	Actinobacteria	NA	NA	NA	NA
ASV_499	0	0	0	0	0	0	0	44	0	0	0	0	0	0	0	0	0	Bacteria	Firmicutes	Clostridia	Clostridiales	Peptostreptococcaceae	NA	NA
ASV_624	0	0	0	0	0	0	0	44	0	0	0	0	0	0	0	0	0	Bacteria	Proteobacteria	Betaproteobacteria	Burkholderiales	Comamonadaceae	NA	NA
ASV_647	0	0	0	0	0	0	0	0	0	44	0	0	0	0	0	0	0	Bacteria	Proteobacteria	Alphaproteobacteria	Sphingomonadales	NA	NA	NA
ASV_674	0	0	0	0	0	0	0	0	0	0	0	0	0	0	0	0	44	Bacteria	Proteobacteria	Betaproteobacteria	Gallionellales	Gallionellaceae	Gallionella	NA
ASV_483	0	0	15	0	0	10	18	0	0	0	0	0	0	0	0	0	0	Bacteria	Actinobacteria	Actinobacteria	Actinomycetales	Micrococcaceae	Micrococcus	NA
ASV_584	0	43	0	0	0	0	0	0	0	0	0	0	0	0	0	0	0	Bacteria	NA	NA	NA	NA	NA	NA
ASV_588	0	0	0	0	43	0	0	0	0	0	0	0	0	0	0	0	0	Bacteria	Firmicutes	Clostridia	Clostridiales	Clostridiaceae_1	Clostridium_sensu_stricto	NA
ASV_862	0	0	0	0	0	0	0	0	0	0	0	43	0	0	0	0	0	Bacteria	Firmicutes	Clostridia	Clostridiales	Ruminococcaceae	NA	NA
ASV_160	0	0	0	0	0	38	0	0	0	0	0	4	0	0	0	0	0	Bacteria	Firmicutes	Clostridia	Clostridiales	Peptoniphilaceae	Peptoniphilus	Peptoniphilus_duerdenii
ASV_424	3	0	0	0	0	11	7	0	3	0	2	9	7	0	0	0	0	Bacteria	Firmicutes	Clostridia	Clostridiales	Clostridiaceae_1	Clostridium_sensu_stricto	NA
ASV_585	0	0	15	0	0	25	0	0	0	0	0	0	0	1	1	0	0	Bacteria	Proteobacteria	Alphaproteobacteria	Sphingomonadales	NA	NA	NA
ASV_683	0	0	0	0	0	42	0	0	0	0	0	0	0	0	0	0	0	Bacteria	Chlamydiae	Chlamydiia	Chlamydiales	Parachlamydiaceae	NA	NA
ASV_720	0	0	0	0	0	0	0	0	0	42	0	0	0	0	0	0	0	Bacteria	Actinobacteria	Actinobacteria	Actinomycetales	Geodermatophilaceae	Blastococcus	Blastococcus_aggregatus
ASV_490	0	0	0	0	0	0	0	0	0	41	0	0	0	0	0	0	0	Bacteria	Proteobacteria	Alphaproteobacteria	Rhodospirillales	Rhodospirillaceae	Skermanella	Skermanella_aerolata
ASV_540	0	0	0	0	28	0	0	0	0	13	0	0	0	0	0	0	0	Bacteria	Proteobacteria	Betaproteobacteria	Burkholderiales	Comamonadaceae	NA	NA
ASV_656	0	0	0	0	0	0	0	0	0	0	0	41	0	0	0	0	0	Bacteria	Bacteroidetes	Bacteroidia	Bacteroidales	Bacteroidaceae	Bacteroides	Bacteroides_graminisolvens
ASV_472	0	0	0	0	0	0	0	0	0	40	0	0	0	0	0	0	0	Bacteria	Actinobacteria	Actinobacteria	Actinomycetales	Geodermatophilaceae	NA	NA
ASV_536	0	35	0	0	0	0	0	0	0	0	4	1	0	0	0	0	0	Bacteria	Firmicutes	Clostridia	Clostridiales	Clostridiaceae_1	Clostridium_sensu_stricto	NA
ASV_559	0	0	0	0	0	0	29	0	0	0	0	0	9	0	2	0	0	Bacteria	Firmicutes	Clostridia	Clostridiales	Clostridiaceae_1	Clostridium_sensu_stricto	Clostridium_vulturis
ASV_591	0	0	0	0	0	0	0	0	0	40	0	0	0	0	0	0	0	Bacteria	Proteobacteria	Alphaproteobacteria	Sphingomonadales	Sphingomonadaceae	Sphingomonas	NA
ASV_641	0	0	0	40	0	0	0	0	0	0	0	0	0	0	0	0	0	Bacteria	Firmicutes	Clostridia	Clostridiales	Clostridiaceae_1	NA	NA
ASV_657	0	0	0	0	0	0	0	0	0	0	0	40	0	0	0	0	0	Bacteria	Proteobacteria	Deltaproteobacteria	Desulfovibrionales	Desulfovibrionaceae	Desulfovibrio	NA
ASV_590	0	0	0	0	0	0	0	0	0	39	0	0	0	0	0	0	0	Bacteria	Actinobacteria	Actinobacteria	Actinomycetales	Geodermatophilaceae	Blastococcus	Blastococcus_aggregatus
ASV_808	0	0	0	0	0	0	0	0	0	0	0	39	0	0	0	0	0	Bacteria	Firmicutes	Clostridia	Clostridiales	Lachnospiraceae	NA	NA
ASV_426	0	0	37	0	0	0	0	0	0	0	0	0	0	0	0	0	1	Bacteria	Proteobacteria	Alphaproteobacteria	Rhodobacterales	Rhodobacteraceae	Paracoccus	NA
ASV_542	0	0	0	0	0	0	0	0	0	38	0	0	0	0	0	0	0	Bacteria	Proteobacteria	Alphaproteobacteria	Sphingomonadales	Sphingomonadaceae	Sphingomonas	NA
ASV_609	0	0	2	7	0	16	13	0	0	0	0	0	0	0	0	0	0	Bacteria	Actinobacteria	Actinobacteria	Actinomycetales	Micrococcaceae	Kocuria	NA
ASV_623	0	0	0	0	38	0	0	0	0	0	0	0	0	0	0	0	0	Bacteria	Firmicutes	Clostridia	Clostridiales	Peptostreptococcaceae	Romboutsia	Romboutsia_sedimentorum
ASV_658	0	0	0	0	0	0	0	0	0	0	2	36	0	0	0	0	0	Bacteria	Firmicutes	Clostridia	Clostridiales	Clostridiaceae_1	Clostridium_sensu_stricto	Clostridium_novyi
ASV_706	0	0	0	0	0	0	0	0	0	0	0	0	0	0	0	0	38	Bacteria	Bacteroidetes	Cytophagia	Cytophagales	Cytophagaceae	Hymenobacter	NA
ASV_859	0	0	0	0	0	0	0	0	0	38	0	0	0	0	0	0	0	Bacteria	Proteobacteria	Alphaproteobacteria	Caulobacterales	Caulobacteraceae	Brevundimonas	NA
ASV_890	0	0	0	38	0	0	0	0	0	0	0	0	0	0	0	0	0	Bacteria	Actinobacteria	Actinobacteria	Actinomycetales	Actinomycetaceae	Actinomyces	Actinomyces_graevenitzii
ASV_592	0	0	0	0	0	0	0	0	0	0	0	37	0	0	0	0	0	Bacteria	Firmicutes	Clostridia	Clostridiales	Ruminococcaceae	Oscillibacter	NA
ASV_648	0	0	0	0	0	0	0	0	0	37	0	0	0	0	0	0	0	Bacteria	Proteobacteria	Alphaproteobacteria	Sphingomonadales	Sphingomonadaceae	Sphingomonas	Sphingomonas_kaistensis
ASV_759	0	0	0	0	0	37	0	0	0	0	0	0	0	0	0	0	0	Bacteria	Planctomycetes	Planctomycetia	Planctomycetales	Planctomycetaceae	Gemmata	Gemmata_obscuriglobus
ASV_807	0	0	0	0	0	0	0	0	0	0	0	37	0	0	0	0	0	Bacteria	Bacteroidetes	Bacteroidia	Bacteroidales	Bacteroidaceae	Bacteroides	Bacteroides_graminisolvens
ASV_810	0	0	0	0	0	0	0	0	0	0	0	37	0	0	0	0	0	Bacteria	Proteobacteria	Gammaproteobacteria	Alteromonadales	Shewanellaceae	Shewanella	NA
ASV_325	0	0	0	0	0	0	0	0	0	0	0	0	0	0	0	0	36	Bacteria	Proteobacteria	Betaproteobacteria	Burkholderiales	Oxalobacteraceae	NA	NA
ASV_488	0	0	0	0	0	0	0	0	0	36	0	0	0	0	0	0	0	Bacteria	Actinobacteria	Actinobacteria	Actinomycetales	Geodermatophilaceae	Geodermatophilus	NA
ASV_645	0	0	0	0	0	0	0	36	0	0	0	0	0	0	0	0	0	Bacteria	Firmicutes	Clostridia	Clostridiales	Clostridiaceae_1	Clostridium_sensu_stricto	NA
ASV_681	0	0	0	36	0	0	0	0	0	0	0	0	0	0	0	0	0	Bacteria	Firmicutes	Bacilli	Lactobacillales	Streptococcaceae	Streptococcus	NA
ASV_754	0	0	0	0	0	0	0	0	0	0	0	0	0	0	0	0	36	Bacteria	Actinobacteria	Actinobacteria	Actinomycetales	Microbacteriaceae	NA	NA
ASV_556	0	0	32	0	0	0	0	0	0	0	0	1	0	0	0	2	0	Bacteria	Proteobacteria	Alphaproteobacteria	Rhizobiales	Bradyrhizobiaceae	Bradyrhizobium	NA
ASV_722	0	0	0	0	0	0	0	0	0	35	0	0	0	0	0	0	0	Bacteria	Proteobacteria	Betaproteobacteria	Burkholderiales	Oxalobacteraceae	Massilia	NA
ASV_726	0	0	0	0	0	0	0	0	0	35	0	0	0	0	0	0	0	Bacteria	Proteobacteria	Alphaproteobacteria	Caulobacterales	Caulobacteraceae	Brevundimonas	NA
ASV_728	0	0	0	0	0	0	0	0	0	0	0	35	0	0	0	0	0	Bacteria	Firmicutes	Clostridia	Clostridiales	Lachnospiraceae	Clostridium_XlVb	NA
ASV_805	0	0	0	0	0	0	0	0	0	35	0	0	0	0	0	0	0	Bacteria	Proteobacteria	Betaproteobacteria	Burkholderiales	Oxalobacteraceae	NA	NA
ASV_856	0	0	0	0	0	0	0	0	0	35	0	0	0	0	0	0	0	Bacteria	Bacteroidetes	Cytophagia	Cytophagales	Cytophagaceae	Hymenobacter	NA
ASV_899	0	0	0	0	0	0	0	0	0	35	0	0	0	0	0	0	0	Bacteria	Proteobacteria	Betaproteobacteria	Burkholderiales	NA	NA	NA
ASV_517	0	0	0	0	0	34	0	0	0	0	0	0	0	0	0	0	0	Bacteria	Proteobacteria	Alphaproteobacteria	Rhizobiales	Phyllobacteriaceae	Mesorhizobium	NA
ASV_612	0	0	0	0	0	0	0	0	0	0	0	34	0	0	0	0	0	Bacteria	Firmicutes	Clostridia	Clostridiales	Clostridiaceae_1	Clostridium_sensu_stricto	NA
ASV_649	0	0	0	0	0	0	0	0	0	33	0	0	0	0	1	0	0	Bacteria	Proteobacteria	Alphaproteobacteria	Rhizobiales	Methylobacteriaceae	Methylobacterium	Methylobacterium_goesingense
ASV_651	0	0	0	0	0	0	0	0	0	34	0	0	0	0	0	0	0	Bacteria	Proteobacteria	Alphaproteobacteria	Rhizobiales	NA	NA	NA
ASV_710	0	11	15	0	0	0	0	0	0	2	1	1	1	1	0	2	0	Bacteria	Proteobacteria	Alphaproteobacteria	Rhizobiales	Bradyrhizobiaceae	Bradyrhizobium	NA
ASV_717	0	0	0	34	0	0	0	0	0	0	0	0	0	0	0	0	0	Bacteria	Firmicutes	Clostridia	Clostridiales	Clostridiales_Incertae_Sedis_XIII	Mogibacterium	NA
ASV_752	0	0	0	0	0	0	0	0	0	0	0	0	0	0	0	0	34	Bacteria	Proteobacteria	Betaproteobacteria	Burkholderiales	Oxalobacteraceae	NA	NA
ASV_753	0	0	0	0	0	0	0	0	0	0	0	0	0	0	0	0	34	Bacteria	Proteobacteria	Gammaproteobacteria	Pseudomonadales	Pseudomonadaceae	Pseudomonas	NA
ASV_806	0	0	0	0	0	0	0	0	0	34	0	0	0	0	0	0	0	Bacteria	Bacteroidetes	Cytophagia	Cytophagales	Cytophagaceae	Hymenobacter	Hymenobacter_gelipurpurascens
ASV_949	0	0	0	0	0	0	0	0	0	34	0	0	0	0	0	0	0	Bacteria	Bacteroidetes	Cytophagia	Cytophagales	Cytophagaceae	Hymenobacter	NA
ASV_952	0	0	0	0	0	0	0	0	0	34	0	0	0	0	0	0	0	Bacteria	Proteobacteria	Gammaproteobacteria	Pseudomonadales	Moraxellaceae	NA	NA
ASV_416	0	0	0	0	0	1	0	0	0	32	0	0	0	0	0	0	0	Bacteria	Proteobacteria	Alphaproteobacteria	Rhizobiales	Methylobacteriaceae	Methylobacterium	NA
ASV_716	0	0	9	0	0	24	0	0	0	0	0	0	0	0	0	0	0	Bacteria	Firmicutes	Bacilli	Bacillales	Staphylococcaceae	Staphylococcus	NA
ASV_937	0	33	0	0	0	0	0	0	0	0	0	0	0	0	0	0	0	Bacteria	Actinobacteria	Actinobacteria	Actinomycetales	Micrococcaceae	NA	NA
ASV_513	0	29	1	0	0	0	0	0	0	0	0	0	2	0	0	0	0	Bacteria	Firmicutes	Bacilli	Bacillales	Staphylococcaceae	Staphylococcus	NA
ASV_539	0	0	0	0	32	0	0	0	0	0	0	0	0	0	0	0	0	Bacteria	Firmicutes	Clostridia	Clostridiales	Clostridiaceae_1	NA	NA
ASV_787	0	0	0	0	0	0	0	0	0	0	0	0	0	0	0	0	32	Bacteria	Proteobacteria	Betaproteobacteria	NA	NA	NA	NA
ASV_790	0	10	20	0	0	2	0	0	0	0	0	0	0	0	0	0	0	Bacteria	Proteobacteria	Gammaproteobacteria	Pseudomonadales	Pseudomonadaceae	Pseudomonas	NA
ASV_356	0	0	31	0	0	0	0	0	0	0	0	0	0	0	0	0	0	Bacteria	Firmicutes	Clostridia	Clostridiales	Peptoniphilaceae	Peptoniphilus	NA
ASV_514	0	31	0	0	0	0	0	0	0	0	0	0	0	0	0	0	0	Bacteria	Proteobacteria	Alphaproteobacteria	Sphingomonadales	Sphingomonadaceae	Sphingobium	NA
ASV_650	0	0	0	0	0	0	0	0	0	31	0	0	0	0	0	0	0	Bacteria	Cyanobacteria/Chloroplast	Chloroplast	Chloroplast	Streptophyta	NA	NA
ASV_762	0	0	0	0	0	0	0	0	0	31	0	0	0	0	0	0	0	Bacteria	Proteobacteria	Betaproteobacteria	Burkholderiales	Oxalobacteraceae	NA	NA
ASV_801	0	0	0	0	0	0	0	26	0	0	0	0	0	0	0	0	5	Bacteria	Acidobacteria	Acidobacteria_Gp1	Granulicella	NA	NA	NA
ASV_858	0	0	0	0	0	0	0	0	0	31	0	0	0	0	0	0	0	Bacteria	Proteobacteria	Betaproteobacteria	Burkholderiales	Oxalobacteraceae	Massilia	NA
ASV_997	0	0	0	0	0	0	0	0	0	0	0	0	0	0	0	0	31	Bacteria	Proteobacteria	Betaproteobacteria	Gallionellales	Gallionellaceae	Gallionella	NA
ASV_259	0	0	0	0	0	0	0	0	0	0	0	30	0	0	0	0	0	Bacteria	Firmicutes	Clostridia	Clostridiales	Ruminococcaceae	NA	NA
ASV_344	0	0	0	0	0	3	0	0	0	1	0	0	0	14	0	12	0	Bacteria	Proteobacteria	Alphaproteobacteria	Rhizobiales	Methylobacteriaceae	Methylobacterium	NA
ASV_366	0	0	0	0	0	0	10	0	0	0	0	20	0	0	0	0	0	Bacteria	Firmicutes	Clostridia	Clostridiales	Ruminococcaceae	NA	NA
ASV_557	1	0	23	5	0	0	0	0	0	0	0	0	0	0	0	1	0	Bacteria	Proteobacteria	Alphaproteobacteria	Rhizobiales	Bradyrhizobiaceae	NA	NA
ASV_679	0	0	12	0	0	18	0	0	0	0	0	0	0	0	0	0	0	Bacteria	Proteobacteria	Gammaproteobacteria	Pseudomonadales	Pseudomonadaceae	Pseudomonas	NA
ASV_686	0	0	0	0	0	0	0	0	0	30	0	0	0	0	0	0	0	Bacteria	Proteobacteria	Betaproteobacteria	Burkholderiales	Oxalobacteraceae	Massilia	NA
ASV_758	0	0	20	0	0	0	8	0	0	0	1	0	0	1	0	0	0	Bacteria	Firmicutes	Bacilli	Bacillales	Staphylococcaceae	Staphylococcus	NA
ASV_761	0	0	0	0	0	0	0	30	0	0	0	0	0	0	0	0	0	Bacteria	Proteobacteria	Alphaproteobacteria	NA	NA	NA	NA
ASV_294	0	0	0	0	0	0	0	0	0	29	0	0	0	0	0	0	0	Bacteria	Proteobacteria	Alphaproteobacteria	Caulobacterales	Caulobacteraceae	Brevundimonas	NA
ASV_403	0	0	6	0	0	0	0	3	0	2	15	2	1	0	0	0	0	Bacteria	Firmicutes	Clostridia	Clostridiales	Clostridiaceae_1	Clostridium_sensu_stricto	NA
ASV_412	0	0	0	0	0	0	12	0	0	0	0	17	0	0	0	0	0	Bacteria	Firmicutes	Clostridia	Clostridiales	Ruminococcaceae	NA	NA
ASV_560	0	0	0	0	0	0	29	0	0	0	0	0	0	0	0	0	0	Bacteria	Cyanobacteria/Chloroplast	Chloroplast	Chloroplast	Streptophyta	NA	NA
ASV_586	0	0	4	0	0	1	0	0	0	0	16	2	6	0	0	0	0	Bacteria	Firmicutes	Clostridia	Clostridiales	Clostridiales_Incertae_Sedis_XI	Tissierella	NA
ASV_646	0	0	0	0	0	0	0	0	28	0	0	0	0	0	0	0	1	Bacteria	Proteobacteria	Alphaproteobacteria	Rhodospirillales	Acetobacteraceae	NA	NA
ASV_707	0	0	0	0	0	0	0	0	0	0	0	0	0	0	0	0	29	Bacteria	Actinobacteria	Actinobacteria	Actinomycetales	Micrococcaceae	Arthrobacter	NA
ASV_723	0	0	0	0	0	0	0	0	0	29	0	0	0	0	0	0	0	Bacteria	Proteobacteria	Alphaproteobacteria	Rhodospirillales	Rhodospirillaceae	Skermanella	Skermanella_aerolata
ASV_897	0	0	0	0	0	0	0	0	0	29	0	0	0	0	0	0	0	Bacteria	Bacteroidetes	Cytophagia	Cytophagales	Cytophagaceae	Hymenobacter	NA
ASV_907	15	1	1	0	0	0	1	0	3	0	0	1	7	0	0	0	0	Bacteria	Firmicutes	Clostridia	Clostridiales	Peptostreptococcaceae	NA	NA
ASV_174	0	0	0	0	0	0	0	0	0	0	0	28	0	0	0	0	0	Bacteria	Firmicutes	Clostridia	Clostridiales	Ruminococcaceae	Oscillibacter	Oscillibacter_ruminantium
ASV_625	0	0	0	0	0	0	0	0	28	0	0	0	0	0	0	0	0	Bacteria	Firmicutes	Clostridia	Clostridiales	Clostridiaceae_1	Clostridium_sensu_stricto	NA
ASV_639	0	1	5	19	0	2	0	0	0	0	0	1	0	0	0	0	0	Bacteria	Firmicutes	Bacilli	Bacillales	Staphylococcaceae	Staphylococcus	NA
ASV_643	2	0	0	0	25	0	0	0	0	0	0	1	0	0	0	0	0	Bacteria	Firmicutes	Clostridia	Clostridiales	NA	NA	NA
ASV_680	0	0	4	0	0	24	0	0	0	0	0	0	0	0	0	0	0	Bacteria	Proteobacteria	Alphaproteobacteria	Rhizobiales	Methylobacteriaceae	Methylobacterium	NA
ASV_799	0	0	0	0	0	0	21	0	0	0	0	0	6	0	1	0	0	Bacteria	Firmicutes	Clostridia	Clostridiales	Clostridiaceae_1	Clostridium_sensu_stricto	Clostridium_vulturis
ASV_844	0	0	7	0	0	0	0	0	0	7	11	0	3	0	0	0	0	Bacteria	Firmicutes	Clostridia	Clostridiales	Clostridiaceae_1	Clostridium_sensu_stricto	NA
ASV_845	0	7	8	0	0	12	0	0	0	0	0	0	0	0	1	0	0	Bacteria	Proteobacteria	Gammaproteobacteria	Pseudomonadales	Pseudomonadaceae	Pseudomonas	NA
ASV_893	0	0	0	0	0	0	25	0	0	0	0	0	0	0	0	0	3	Bacteria	Proteobacteria	Betaproteobacteria	Burkholderiales	Oxalobacteraceae	Massilia	NA
ASV_953	0	0	0	0	0	0	0	0	0	0	27	0	1	0	0	0	0	Bacteria	Firmicutes	Bacilli	Bacillales	Planococcaceae	NA	NA
ASV_286	0	0	0	0	0	26	0	0	0	0	0	1	0	0	0	0	0	Bacteria	Firmicutes	Clostridia	Clostridiales	Peptoniphilaceae	Peptoniphilus	Peptoniphilus_duerdenii
ASV_677	0	0	17	0	0	5	0	0	0	0	0	0	0	1	4	0	0	Bacteria	Proteobacteria	Alphaproteobacteria	Sphingomonadales	Sphingomonadaceae	NA	NA
ASV_718	0	0	1	0	0	26	0	0	0	0	0	0	0	0	0	0	0	Bacteria	Proteobacteria	Alphaproteobacteria	NA	NA	NA	NA
ASV_729	0	0	0	0	0	0	0	0	0	0	0	27	0	0	0	0	0	Bacteria	Firmicutes	Clostridia	Clostridiales	Lachnospiraceae	Lachnospiracea_incertae_sedis	Ruminococcus_gnavus
ASV_756	0	18	9	0	0	0	0	0	0	0	0	0	0	0	0	0	0	Bacteria	Proteobacteria	Gammaproteobacteria	Pseudomonadales	Pseudomonadaceae	Pseudomonas	NA
ASV_803	0	0	0	0	0	0	0	0	0	26	0	0	0	0	0	1	0	Bacteria	Proteobacteria	Betaproteobacteria	Burkholderiales	Oxalobacteraceae	Massilia	NA
ASV_885	3	0	0	0	0	0	0	0	0	0	0	0	0	5	2	17	0	Bacteria	Proteobacteria	Alphaproteobacteria	Caulobacterales	Caulobacteraceae	Caulobacter	NA
ASV_945	0	0	0	0	0	0	27	0	0	0	0	0	0	0	0	0	0	Bacteria	Bacteroidetes	Sphingobacteriia	Sphingobacteriales	Sphingobacteriaceae	Pedobacter	Pedobacter_ginsengiterrae
ASV_180	0	0	0	0	0	0	0	0	19	7	0	0	0	0	0	0	0	Bacteria	Actinobacteria	Actinobacteria	Actinomycetales	Dermacoccaceae	NA	NA
ASV_231	0	0	0	0	0	0	0	0	0	6	0	20	0	0	0	0	0	Bacteria	Firmicutes	Clostridia	Clostridiales	Peptostreptococcaceae	NA	NA
ASV_714	0	0	26	0	0	0	0	0	0	0	0	0	0	0	0	0	0	Bacteria	Proteobacteria	Alphaproteobacteria	Rhodobacterales	Rhodobacteraceae	Paracoccus	NA
ASV_766	0	0	0	0	0	0	0	0	0	26	0	0	0	0	0	0	0	Bacteria	Proteobacteria	Alphaproteobacteria	Rhizobiales	Methylobacteriaceae	Methylobacterium	NA
ASV_789	1	6	0	0	0	19	0	0	0	0	0	0	0	0	0	0	0	Bacteria	Actinobacteria	Actinobacteria	Actinomycetales	Nocardiaceae	NA	NA
ASV_755	3	0	6	0	0	0	0	0	0	6	4	4	2	0	0	0	0	Bacteria	Firmicutes	Clostridia	Clostridiales	Clostridiaceae_1	NA	NA
ASV_765	0	0	0	0	0	0	0	0	0	25	0	0	0	0	0	0	0	Bacteria	Actinobacteria	Actinobacteria	Actinomycetales	Geodermatophilaceae	NA	NA
ASV_946	0	0	0	0	0	0	25	0	0	0	0	0	0	0	0	0	0	Bacteria	Proteobacteria	Gammaproteobacteria	Pseudomonadales	Pseudomonadaceae	Pseudomonas	NA
ASV_602	0	24	0	0	0	0	0	0	0	0	0	0	0	0	0	0	0	Bacteria	Firmicutes	Clostridia	Clostridiales	Clostridiaceae_1	NA	NA
ASV_604	0	0	13	0	0	0	0	0	0	2	2	4	3	0	0	0	0	Bacteria	Firmicutes	Clostridia	Clostridiales	Clostridiaceae_1	NA	NA
ASV_886	0	8	12	0	0	4	0	0	0	0	0	0	0	0	0	0	0	Bacteria	Proteobacteria	Betaproteobacteria	Burkholderiales	Comamonadaceae	NA	NA
ASV_572	0	0	0	0	0	0	0	0	0	0	0	0	0	0	0	0	23	Bacteria	Proteobacteria	Betaproteobacteria	Burkholderiales	Oxalobacteraceae	NA	NA
ASV_627	0	0	0	0	0	0	0	0	0	23	0	0	0	0	0	0	0	Bacteria	Proteobacteria	Betaproteobacteria	Burkholderiales	Oxalobacteraceae	Massilia	NA
ASV_954	0	0	0	0	0	0	0	0	0	0	0	0	18	2	1	2	0	Bacteria	NA	NA	NA	NA	NA	NA
ASV_497	2	0	8	0	0	0	0	0	0	4	8	0	0	0	0	0	0	Bacteria	Firmicutes	Clostridia	Clostridiales	Clostridiaceae_1	Clostridium_sensu_stricto	NA
ASV_550	0	1	0	0	0	1	0	0	5	1	8	3	3	0	0	0	0	Bacteria	Firmicutes	Clostridia	Clostridiales	NA	NA	NA
ASV_712	0	0	1	0	0	21	0	0	0	0	0	0	0	0	0	0	0	Bacteria	Proteobacteria	Alphaproteobacteria	Rhodobacterales	Rhodobacteraceae	Paracoccus	NA
ASV_857	0	0	0	0	0	0	0	0	0	22	0	0	0	0	0	0	0	Bacteria	Proteobacteria	Alphaproteobacteria	Rhizobiales	Hyphomicrobiaceae	Devosia	NA
ASV_865	0	0	0	0	0	0	0	0	0	0	0	0	0	0	0	0	22	Bacteria	Proteobacteria	Betaproteobacteria	Burkholderiales	Oxalobacteraceae	Massilia	NA
ASV_908	9	1	0	0	0	1	2	0	2	0	3	1	3	0	0	0	0	Bacteria	Firmicutes	Clostridia	Clostridiales	Clostridiaceae_1	NA	NA
ASV_938	0	0	17	0	0	0	0	0	0	0	0	0	0	4	1	0	0	Bacteria	Proteobacteria	Alphaproteobacteria	Rhizobiales	Methylobacteriaceae	Methylobacterium	NA
ASV_329	0	0	0	0	0	0	0	0	0	0	0	21	0	0	0	0	0	Bacteria	Firmicutes	Clostridia	Clostridiales	Ruminococcaceae	Clostridium_IV	Clostridium_sporosphaeroides
ASV_676	1	1	3	5	0	0	0	3	3	2	1	2	0	0	0	0	0	Bacteria	Firmicutes	Clostridia	Clostridiales	Clostridiaceae_1	NA	NA
ASV_711	0	17	4	0	0	0	0	0	0	0	0	0	0	0	0	0	0	Bacteria	Proteobacteria	Gammaproteobacteria	Pseudomonadales	Pseudomonadaceae	Pseudomonas	NA
ASV_791	0	0	20	0	0	0	0	0	0	0	0	1	0	0	0	0	0	Bacteria	Proteobacteria	Alphaproteobacteria	Rhizobiales	Bradyrhizobiaceae	Bradyrhizobium	NA
ASV_796	0	0	0	21	0	0	0	0	0	0	0	0	0	0	0	0	0	Bacteria	Firmicutes	Bacilli	Lactobacillales	Streptococcaceae	Streptococcus	NA
ASV_797	0	0	0	0	21	0	0	0	0	0	0	0	0	0	0	0	0	Bacteria	Firmicutes	Clostridia	Clostridiales	Clostridiaceae_1	Clostridium_sensu_stricto	NA
ASV_802	0	0	0	0	0	0	0	0	20	0	0	0	0	0	0	0	1	Bacteria	Proteobacteria	Alphaproteobacteria	Rhodospirillales	Acetobacteraceae	NA	NA
ASV_887	0	0	18	0	0	0	0	0	0	0	0	0	0	1	2	0	0	Bacteria	Proteobacteria	Alphaproteobacteria	Sphingomonadales	Sphingomonadaceae	NA	NA
ASV_889	0	0	0	21	0	0	0	0	0	0	0	0	0	0	0	0	0	Bacteria	Proteobacteria	NA	NA	NA	NA	NA
ASV_933	0	0	0	0	0	0	0	0	0	0	0	0	0	0	0	0	21	Bacteria	Proteobacteria	Alphaproteobacteria	Rhizobiales	Beijerinckiaceae	Methylorosula	Methylorosula_polaris
ASV_941	0	0	0	0	21	0	0	0	0	0	0	0	0	0	0	0	0	Bacteria	Firmicutes	Clostridia	Clostridiales	Eubacteriaceae	Eubacterium	NA
ASV_944	0	0	0	0	0	0	20	0	0	0	0	0	0	0	1	0	0	Bacteria	Proteobacteria	Alphaproteobacteria	Caulobacterales	Caulobacteraceae	Phenylobacterium	NA
ASV_267	0	0	0	0	0	0	0	0	13	7	0	0	0	0	0	0	0	Bacteria	Actinobacteria	Actinobacteria	Actinomycetales	Dermacoccaceae	NA	NA
ASV_724	0	0	0	0	0	0	0	0	0	20	0	0	0	0	0	0	0	Bacteria	Proteobacteria	Alphaproteobacteria	Sphingomonadales	Sphingomonadaceae	Sphingomonas	NA
ASV_763	0	0	0	0	0	1	0	0	0	19	0	0	0	0	0	0	0	Bacteria	Proteobacteria	Alphaproteobacteria	Sphingomonadales	Sphingomonadaceae	Sphingomonas	NA
ASV_843	0	0	4	0	0	16	0	0	0	0	0	0	0	0	0	0	0	Bacteria	Proteobacteria	Alphaproteobacteria	Rhizobiales	Methylobacteriaceae	Methylobacterium	NA
ASV_854	0	0	0	0	0	0	0	0	0	20	0	0	0	0	0	0	0	Bacteria	Proteobacteria	Alphaproteobacteria	Sphingomonadales	Sphingomonadaceae	Sphingomonas	NA
ASV_934	0	20	0	0	0	0	0	0	0	0	0	0	0	0	0	0	0	Bacteria	Firmicutes	Clostridia	Clostridiales	Peptostreptococcaceae	Clostridium_XI	NA
ASV_936	0	20	0	0	0	0	0	0	0	0	0	0	0	0	0	0	0	Bacteria	Firmicutes	Clostridia	Clostridiales	Clostridiaceae_1	Clostridium_sensu_stricto	NA
ASV_996	0	0	0	0	0	0	0	0	0	0	0	0	0	0	0	0	20	Bacteria	Proteobacteria	Betaproteobacteria	Gallionellales	Gallionellaceae	Gallionella	NA
ASV_719	0	0	0	0	0	19	0	0	0	0	0	0	0	0	0	0	0	Bacteria	Proteobacteria	Alphaproteobacteria	Rhizobiales	Bradyrhizobiaceae	NA	NA
ASV_721	0	0	0	0	0	0	0	0	0	19	0	0	0	0	0	0	0	Bacteria	Proteobacteria	Alphaproteobacteria	Caulobacterales	Caulobacteraceae	Phenylobacterium	NA
ASV_760	0	0	1	0	0	0	18	0	0	0	0	0	0	0	0	0	0	Bacteria	Actinobacteria	Actinobacteria	Actinomycetales	Micrococcaceae	Micrococcus	NA
ASV_851	0	0	0	0	0	0	0	19	0	0	0	0	0	0	0	0	0	Bacteria	Firmicutes	Clostridia	Clostridiales	Clostridiaceae_1	Clostridium_sensu_stricto	NA
ASV_951	0	0	0	0	0	0	0	0	0	19	0	0	0	0	0	0	0	Bacteria	Actinobacteria	Actinobacteria	Actinomycetales	Geodermatophilaceae	Geodermatophilus	NA
ASV_518	0	0	0	0	0	18	0	0	0	0	0	0	0	0	0	0	0	Bacteria	Proteobacteria	Alphaproteobacteria	Rhizobiales	Bradyrhizobiaceae	NA	NA
ASV_573	0	0	3	1	0	0	0	1	1	0	10	1	1	0	0	0	0	Bacteria	Firmicutes	Clostridia	Clostridiales	Clostridiaceae_1	Clostridium_sensu_stricto	NA
ASV_811	0	0	0	0	0	0	0	0	0	0	0	10	0	0	0	0	8	Bacteria	Proteobacteria	Betaproteobacteria	Burkholderiales	Comamonadaceae	Polaromonas	NA
ASV_841	0	18	0	0	0	0	0	0	0	0	0	0	0	0	0	0	0	Bacteria	Firmicutes	Bacilli	Bacillales	Staphylococcaceae	Staphylococcus	NA
ASV_892	0	0	0	0	0	18	0	0	0	0	0	0	0	0	0	0	0	Bacteria	Proteobacteria	Alphaproteobacteria	Rhodobacterales	Rhodobacteraceae	NA	NA
ASV_896	0	0	0	0	0	0	0	0	18	0	0	0	0	0	0	0	0	Bacteria	Firmicutes	Clostridia	Clostridiales	Clostridiaceae_1	Clostridium_sensu_stricto	NA
ASV_989	0	2	0	0	0	0	0	0	2	2	7	4	1	0	0	0	0	Bacteria	Firmicutes	Clostridia	Clostridiales	NA	NA	NA
ASV_842	0	0	17	0	0	0	0	0	0	0	0	0	0	0	0	0	0	Bacteria	Proteobacteria	Alphaproteobacteria	Sphingomonadales	Sphingomonadaceae	NA	NA
ASV_853	0	0	0	0	0	0	0	0	0	16	0	0	0	0	0	0	1	Bacteria	Proteobacteria	Alphaproteobacteria	Sphingomonadales	Sphingomonadaceae	Sphingomonas	NA
ASV_894	0	0	0	0	0	0	17	0	0	0	0	0	0	0	0	0	0	Bacteria	Firmicutes	Bacilli	Bacillales	Planococcaceae	Sporosarcina	NA
ASV_943	0	0	0	0	0	4	0	0	0	0	0	13	0	0	0	0	0	Bacteria	Firmicutes	Negativicutes	Selenomonadales	Acidaminococcaceae	NA	NA
ASV_999	0	0	0	0	0	1	0	0	0	0	0	0	0	1	0	0	15	Bacteria	Proteobacteria	Betaproteobacteria	Burkholderiales	Oxalobacteraceae	NA	NA
ASV_244	0	0	3	0	0	10	0	0	0	0	0	2	0	1	0	0	0	Bacteria	Actinobacteria	Actinobacteria	Actinomycetales	Micrococcaceae	Micrococcus	NA
ASV_652	0	0	0	0	0	0	0	0	0	16	0	0	0	0	0	0	0	Bacteria	Proteobacteria	Alphaproteobacteria	Caulobacterales	Caulobacteraceae	Brevundimonas	NA
ASV_767	0	0	0	0	0	0	0	0	0	16	0	0	0	0	0	0	0	Bacteria	Proteobacteria	Gammaproteobacteria	Pseudomonadales	Moraxellaceae	NA	NA
ASV_846	0	0	6	0	0	0	0	0	0	1	0	8	0	1	0	0	0	Bacteria	Actinobacteria	Actinobacteria	Actinomycetales	Micrococcaceae	Kocuria	NA
ASV_622	1	0	0	12	0	0	0	0	0	0	2	0	0	0	0	0	0	Bacteria	Firmicutes	Clostridia	Clostridiales	Peptostreptococcaceae	Romboutsia	Romboutsia_sedimentorum
ASV_891	0	0	0	0	0	15	0	0	0	0	0	0	0	0	0	0	0	Bacteria	Actinobacteria	Actinobacteria	Actinomycetales	Microbacteriaceae	Leifsonia	NA
ASV_947	0	0	0	0	0	0	15	0	0	0	0	0	0	0	0	0	0	Bacteria	Proteobacteria	Alphaproteobacteria	Rhizobiales	Bradyrhizobiaceae	Bosea	NA
ASV_998	0	0	0	0	0	0	0	0	0	0	0	0	0	0	0	0	15	Bacteria	Actinobacteria	Actinobacteria	Actinomycetales	Microbacteriaceae	NA	NA
ASV_34	0	0	6	0	0	8	0	0	0	0	0	0	0	0	0	0	0	Bacteria	Proteobacteria	Gammaproteobacteria	Enterobacteriales	Enterobacteriaceae	NA	NA
ASV_400	0	0	9	0	0	5	0	0	0	0	0	0	0	0	0	0	0	Bacteria	Proteobacteria	Betaproteobacteria	Burkholderiales	Burkholderiales_incertae_sedis	Tepidimonas	Tepidimonas_fonticaldi
ASV_498	0	0	3	0	0	7	3	0	0	0	0	0	0	1	0	0	0	Bacteria	Actinobacteria	Actinobacteria	Actinomycetales	Micrococcaceae	Micrococcus	NA
ASV_942	0	0	0	0	0	14	0	0	0	0	0	0	0	0	0	0	0	Bacteria	NA	NA	NA	NA	NA	NA
ASV_950	0	0	0	0	0	0	0	0	0	14	0	0	0	0	0	0	0	Bacteria	Proteobacteria	Alphaproteobacteria	Sphingomonadales	Sphingomonadaceae	NA	NA
ASV_565	0	0	0	0	0	0	0	0	0	2	1	10	0	0	0	0	0	Bacteria	Firmicutes	Clostridia	Clostridiales	Peptostreptococcaceae	NA	NA
ASV_574	5	1	0	0	0	1	1	0	0	0	2	2	1	0	0	0	0	Bacteria	Firmicutes	Clostridia	Clostridiales	Peptostreptococcaceae	NA	NA
ASV_240	0	0	0	0	0	0	12	0	0	0	0	0	0	0	0	0	0	Bacteria	Actinobacteria	Actinobacteria	Actinomycetales	NA	NA	NA
ASV_462	0	0	0	0	0	0	0	0	0	0	0	10	0	0	0	0	0	Bacteria	Firmicutes	Clostridia	Clostridiales	Clostridiales_Incertae_Sedis_XI	Anaerococcus	Anaerococcus_vaginalis
ASV_793	0	0	3	0	0	0	3	0	0	0	0	3	0	1	0	0	0	Bacteria	Actinobacteria	Actinobacteria	Actinomycetales	Micrococcaceae	Micrococcus	NA
ASV_621	0	0	9	0	0	0	0	0	0	0	0	0	0	0	0	0	0	Bacteria	Actinobacteria	Actinobacteria	Actinomycetales	Corynebacteriaceae	Corynebacterium	NA
ASV_715	0	0	6	2	0	0	0	0	0	0	0	0	0	0	0	0	1	Bacteria	Actinobacteria	Actinobacteria	Actinomycetales	Intrasporangiaceae	NA	NA
ASV_735	0	0	0	0	0	0	9	0	0	0	0	0	0	0	0	0	0	Bacteria	Proteobacteria	Alphaproteobacteria	Rhizobiales	Bradyrhizobiaceae	Bosea	NA
ASV_964	0	0	0	0	0	0	0	0	0	1	0	0	0	0	0	0	8	Bacteria	Proteobacteria	Betaproteobacteria	Burkholderiales	Oxalobacteraceae	Massilia	NA
ASV_282	0	0	0	0	0	0	0	0	0	8	0	0	0	0	0	0	0	Bacteria	Proteobacteria	Alphaproteobacteria	Sphingomonadales	Sphingomonadaceae	Sphingomonas	NA
ASV_380	0	0	0	0	0	0	0	0	0	0	0	8	0	0	0	0	0	Bacteria	Firmicutes	Clostridia	Clostridiales	Ruminococcaceae	NA	NA
ASV_528	0	0	0	0	0	0	0	1	1	4	2	0	0	0	0	0	0	Bacteria	Firmicutes	Clostridia	Clostridiales	Clostridiaceae_1	Clostridium_sensu_stricto	NA
ASV_570	0	0	0	0	0	0	0	0	0	0	0	0	0	0	0	0	8	Bacteria	Proteobacteria	Betaproteobacteria	NA	NA	NA	NA
ASV_682	0	0	0	8	0	0	0	0	0	0	0	0	0	0	0	0	0	Bacteria	Actinobacteria	Actinobacteria	Actinomycetales	Propionibacteriaceae	Propionibacterium	Propionibacterium_acnes
ASV_800	0	0	0	0	0	0	8	0	0	0	0	0	0	0	0	0	0	Bacteria	Proteobacteria	Gammaproteobacteria	Xanthomonadales	NA	NA	NA
ASV_812	0	0	0	0	0	0	0	0	0	0	0	0	0	0	0	0	8	Bacteria	Actinobacteria	Actinobacteria	Actinomycetales	NA	NA	NA
ASV_398	0	0	2	0	0	5	0	0	0	0	0	0	0	0	0	0	0	Bacteria	Proteobacteria	Betaproteobacteria	Burkholderiales	Comamonadaceae	NA	NA
ASV_505	0	0	0	0	0	0	0	0	0	6	0	0	0	0	1	0	0	Bacteria	Proteobacteria	Alphaproteobacteria	Sphingomonadales	Sphingomonadaceae	NA	NA
ASV_611	0	0	0	0	0	0	0	0	0	3	0	0	4	0	0	0	0	Bacteria	Actinobacteria	Actinobacteria	Actinomycetales	Nocardiaceae	Rhodococcus	NA
ASV_774	0	0	0	0	0	0	0	0	0	0	0	0	0	0	0	0	7	Bacteria	Proteobacteria	Betaproteobacteria	Burkholderiales	Oxalobacteraceae	NA	NA
ASV_918	0	0	0	0	0	0	0	0	0	0	6	1	0	0	0	0	0	Bacteria	Firmicutes	Clostridia	Clostridiales	Peptostreptococcaceae	NA	NA
ASV_147	0	0	0	0	1	0	0	0	0	0	5	0	0	0	0	0	0	Bacteria	Proteobacteria	Gammaproteobacteria	Pseudomonadales	Pseudomonadaceae	Pseudomonas	NA
ASV_670	0	0	2	0	0	4	0	0	0	0	0	0	0	0	0	0	0	Bacteria	Proteobacteria	Betaproteobacteria	Burkholderiales	Comamonadaceae	NA	NA
ASV_923	0	0	6	0	0	0	0	0	0	0	0	0	0	0	0	0	0	Bacteria	Proteobacteria	Betaproteobacteria	Burkholderiales	Comamonadaceae	NA	NA
ASV_414	0	0	0	0	0	0	5	0	0	0	0	0	0	0	0	0	0	Bacteria	Actinobacteria	Actinobacteria	Actinomycetales	NA	NA	NA
ASV_696	1	0	0	0	0	0	1	0	0	0	1	2	0	0	0	0	0	Bacteria	Firmicutes	Clostridia	Clostridiales	NA	NA	NA
ASV_798	0	0	2	0	0	3	0	0	0	0	0	0	0	0	0	0	0	Bacteria	Proteobacteria	Betaproteobacteria	Burkholderiales	Burkholderiales_incertae_sedis	Tepidimonas	Tepidimonas_fonticaldi
ASV_485	0	0	3	0	0	0	0	0	0	0	0	0	0	0	0	0	0	Bacteria	Proteobacteria	Betaproteobacteria	Burkholderiales	Comamonadaceae	NA	NA
ASV_59	0	0	1	0	0	2	0	0	0	0	0	0	0	0	0	0	0	Bacteria	Proteobacteria	Gammaproteobacteria	Enterobacteriales	Enterobacteriaceae	NA	NA
ASV_788	2	0	0	0	0	0	0	0	0	0	0	1	0	0	0	0	0	Bacteria	Firmicutes	Clostridia	Clostridiales	Clostridiaceae_1	Clostridium_sensu_stricto	NA
ASV_816	0	0	0	0	0	0	0	0	0	1	0	2	0	0	0	0	0	Bacteria	Firmicutes	Clostridia	Clostridiales	NA	NA	NA
ASV_823	0	0	1	0	0	0	0	0	0	2	0	0	0	0	0	0	0	Bacteria	Firmicutes	Bacilli	Bacillales	Bacillaceae_1	Geobacillus	NA
ASV_831	0	0	2	0	0	0	0	0	0	0	0	0	0	0	1	0	0	Bacteria	Proteobacteria	Gammaproteobacteria	Pasteurellales	Pasteurellaceae	Haemophilus	Haemophilus_parainfluenzae
ASV_939	0	0	2	0	0	0	0	0	0	0	0	0	0	1	0	0	0	Bacteria	Proteobacteria	Betaproteobacteria	Burkholderiales	Comamonadaceae	NA	NA
ASV_227	0	0	0	0	0	1	0	0	0	0	0	0	0	1	0	0	0	Bacteria	Proteobacteria	Gammaproteobacteria	Pseudomonadales	Pseudomonadaceae	Pseudomonas	NA
ASV_269	0	0	0	0	0	0	0	0	0	0	0	0	0	1	0	0	1	Bacteria	Proteobacteria	Betaproteobacteria	NA	NA	NA	NA
ASV_281	0	0	0	0	0	0	0	0	0	0	0	0	0	2	0	0	0	Bacteria	Firmicutes	Bacilli	Lactobacillales	Streptococcaceae	Lactococcus	NA
ASV_350	0	0	0	0	0	0	0	0	0	0	0	0	2	0	0	0	0	Bacteria	Firmicutes	Clostridia	Clostridiales	Peptostreptococcaceae	Terrisporobacter	NA
ASV_629	0	0	0	0	0	0	0	0	0	0	0	0	0	0	0	0	2	Bacteria	Proteobacteria	Alphaproteobacteria	Sphingomonadales	Sphingomonadaceae	NA	NA
ASV_672	0	0	0	0	0	0	0	0	1	0	1	0	0	0	0	0	0	Bacteria	Firmicutes	Clostridia	Clostridiales	NA	NA	NA
ASV_833	0	0	0	0	0	0	0	0	0	0	0	0	0	2	0	0	0	Bacteria	Actinobacteria	Actinobacteria	Actinomycetales	Corynebacteriaceae	Corynebacterium	NA
ASV_868	2	0	0	0	0	0	0	0	0	0	0	0	0	0	0	0	0	Bacteria	Firmicutes	Clostridia	Clostridiales	Clostridiaceae_1	Clostridium_sensu_stricto	NA
ASV_875	0	0	0	0	0	1	0	0	0	0	0	1	0	0	0	0	0	Bacteria	Proteobacteria	Gammaproteobacteria	Pseudomonadales	Pseudomonadaceae	Pseudomonas	NA
ASV_255	0	0	0	0	0	0	0	0	1	0	0	0	0	0	0	0	0	Bacteria	Firmicutes	Clostridia	Clostridiales	Peptostreptococcaceae	Clostridium_XI	NA
ASV_261	0	0	0	0	0	0	0	0	0	0	0	0	0	1	0	0	0	Bacteria	Proteobacteria	Alphaproteobacteria	Rhodobacterales	Rhodobacteraceae	Paracoccus	NA
ASV_277	0	0	1	0	0	0	0	0	0	0	0	0	0	0	0	0	0	Bacteria	Firmicutes	Clostridia	Clostridiales	Clostridiaceae_1	Clostridium_sensu_stricto	NA
ASV_383	0	0	0	0	0	0	0	0	0	0	0	0	0	0	0	0	1	Bacteria	Proteobacteria	Alphaproteobacteria	Rhizobiales	Beijerinckiaceae	Methylorosula	NA
ASV_455	0	0	0	0	0	0	0	0	0	0	0	0	0	0	0	0	1	Bacteria	Bacteroidetes	Sphingobacteriia	Sphingobacteriales	Sphingobacteriaceae	Mucilaginibacter	NA
ASV_463	0	0	0	0	0	0	0	0	0	0	0	0	0	1	0	0	0	Bacteria	Proteobacteria	Alphaproteobacteria	Rhizobiales	Bradyrhizobiaceae	NA	NA
ASV_466	0	0	0	0	0	0	0	0	0	0	0	0	0	0	1	0	0	Bacteria	Proteobacteria	Alphaproteobacteria	Sphingomonadales	Sphingomonadaceae	NA	NA
ASV_477	0	0	0	0	0	0	0	0	0	0	0	0	0	0	0	0	1	Bacteria	Proteobacteria	Alphaproteobacteria	Caulobacterales	Caulobacteraceae	Caulobacter	Caulobacter_profundus
ASV_628	0	0	0	0	0	0	0	0	0	1	0	0	0	0	0	0	0	Bacteria	Proteobacteria	Gammaproteobacteria	Pseudomonadales	Moraxellaceae	NA	NA
ASV_666	0	0	0	0	0	0	0	0	0	0	0	0	0	0	0	0	1	Bacteria	Proteobacteria	Alphaproteobacteria	Rhizobiales	Beijerinckiaceae	Methylorosula	Methylorosula_polaris
ASV_668	0	0	0	0	0	0	0	0	0	0	1	0	0	0	0	0	0	Bacteria	Firmicutes	Erysipelotrichia	Erysipelotrichales	Erysipelotrichaceae	Turicibacter	Turicibacter_sanguinis
ASV_692	0	0	0	0	0	0	1	0	0	0	0	0	0	0	0	0	0	Bacteria	Firmicutes	Clostridia	Clostridiales	Clostridiaceae_1	Clostridium_sensu_stricto	NA
ASV_693	0	0	0	0	0	0	0	0	0	0	0	0	0	0	0	0	1	Bacteria	Proteobacteria	Alphaproteobacteria	Caulobacterales	Caulobacteraceae	Caulobacter	Caulobacter_profundus
ASV_695	1	0	0	0	0	0	0	0	0	0	0	0	0	0	0	0	0	Bacteria	Firmicutes	Bacilli	Bacillales	Paenibacillaceae_1	Brevibacillus	NA
ASV_697	0	0	0	0	0	0	0	0	0	0	0	0	0	0	1	0	0	Bacteria	Proteobacteria	Betaproteobacteria	Burkholderiales	Oxalobacteraceae	Massilia	NA
ASV_730	0	0	0	0	0	0	0	0	0	0	0	1	0	0	0	0	0	Bacteria	Proteobacteria	Alphaproteobacteria	Sphingomonadales	Sphingomonadaceae	Sphingobium	NA
ASV_738	0	0	1	0	0	0	0	0	0	0	0	0	0	0	0	0	0	Bacteria	Proteobacteria	Gammaproteobacteria	Pseudomonadales	Pseudomonadaceae	Pseudomonas	NA
ASV_775	0	0	0	0	0	0	1	0	0	0	0	0	0	0	0	0	0	Bacteria	Firmicutes	Clostridia	Clostridiales	Clostridiaceae_1	Clostridium_sensu_stricto	NA
ASV_779	0	1	0	0	0	0	0	0	0	0	0	0	0	0	0	0	0	Bacteria	Firmicutes	Clostridia	Clostridiales	NA	NA	NA
ASV_822	0	0	0	0	0	0	0	0	0	0	0	0	0	0	1	0	0	Bacteria	Firmicutes	Bacilli	Bacillales	Bacillales_Incertae_Sedis_XII	Exiguobacterium	NA

## Sheet: T_S5
Table S5: Cultivable microbial isolates recovered from the Iceman body and the Iceman-related area
Sampling area	ID	Group	Identity (%)	Identification
Iceman chamber air	C1-1	Fungi	98	Cladosporium sp.
(I)	C1-2	Fungi	98.1	Pseudogymnoascus pannorum
	C1T	Bacteria	98.95	Massilia brevitalea
Iceman laboratory air	CL1	Fungi	97	Cladosporium sp.
(II)	CL2	Fungi	98.79	Kondoa aeria
	CL3	Bacteria	>99	Staphylococcus capitis
Monitoring office air	F1 DG18	Fungi	98.88	Pseudogymnoascus pannorum
(IV)	F2 DG18	Fungi	100	Alternaria sp.
	F2 MEA	Fungi	>99	Alternaria sp.
	F3 MEA	Fungi	98	Cladosporium sp.
	F4 MEA	Fungi	100	Beauveria sp.
	F5 DG18	Fungi	98	Cladosporium sphaerospermum
	F5 MEA	Fungi	98	Cladosporium sp.
	F6 DG18	Fungi	>99	Penicillium sp.
	F7 DG18	Fungi	95.73	Penicillium spezies
	F7 MEA	Fungi	>99	Diatrype sp.
	F8 DG18	Fungi	100	Cladosporium herbarum
	F8 MEA	Fungi	>99	Trametes versicolor
Iceman back swab	IBRII	Bacteria	>99	Staphylococcus sp.
	IBI	Fungi	100	Phenoliferia glacialis
Iceman late water	IW18-1	Bacteria	>99	Staphylococcus sp.
	IW18-2	Bacteria	>99	Staphylococcus sp.
	IW18-3	Bacteria	>99	Brevibacillus sp.
	IW18-4	Bacteria	>99	Enterobacteriaceae sp.
	IW20	Fungi	>99	Glaciozyma watsonii
	IW18	Fungi	>99	Mrakia robertii
Iceman stomach	1054	Fungi	>99	Goffeauzyma sp.

## Sheet: T_S6
Table S6: Assembly statistics of the Iceman yeast isolates
	ITS-based Identification				Genome assembly statistics						Completeness (%)
Sample ID	Class	Order	Family	Species	genome size	# contigs	N50	Max	Min	GC (%)	BUSCO	FGMP
IBI	Microbotryomycetes	Kriegeriales	Kriegeriaceae	Phenoliferia glacialis	33645128	478	148806	716162	1556	61.3	91.9	90.1
IW18			Camptobasidiaceae	Glaciozyma watsonii	18631788	280	164679	710284	1530	60.66	91.8	88
IW20	Tremellomycetes	Cystofilobasidiales	Mrakiaceae	Mrakia robertii	30435364	6682	6151	33751	1500	56.13	61.9	83.6
1054		Filobasidiales	Filobasidiaceae	Goffeauzyma gilvescens	18038826	3673	5938	33680	1501	50.9	64.8	88

## Sheet: T_S7
Table S7: List of Yeast assemblies and SRA accession numbers that were used for phylogenetic analysis of the yeast genomes
Accession	Order	Family	Species	BioProject	BioSample	Source	IsolationSource	Notes
GCA_040370945.1	Filobasidiales	Filobasidiaceae	Filobasidium elegans	PRJDB3705	SAMD00028426	GenBank	NA
GCF_021052385.1	Filobasidiales	Filobasidiaceae	Filobasidium floriforme	PRJNA621322	SAMN14510447	GenBank	NA
GCA_040368705.1	Filobasidiales	Filobasidiaceae	Filobasidium globisporum	PRJDB3706	SAMD00028427	GenBank	NA
GCA_039545395.1	Filobasidiales	Filobasidiaceae	Filobasidium uniguttulatum	PRJDB3699	SAMD00028420	GenBank	NA
GCA_001600055.1	Filobasidiales	Filobasidiaceae	Filobasidium wieringae	PRJDB3683	SAMD00028403	GenBank	NA
GCA_002917775.1	Kriegeriales	Camptobasidiaceae	Glaciozyma antarctica PI12	PRJNA202387	SAMN02179215	GenBank	NA
GCA_025758715.1	Kriegeriales	Camptobasidiaceae	Glaciozyma martinii	PRJNA859100	SAMN29766545	GenBank	Italy: Calderone glacier
DRR118805	Kriegeriales	Camptobasidiaceae	Glaciozyma watsonii	PRJDB6568	SAMD00106813	SRA	Antarctica: Lutzow-Holm Bay
DRR118806	Kriegeriales	Camptobasidiaceae	Glaciozyma watsonii	PRJDB6568	SAMD00106813	SRA	Antarctica: Lutzow-Holm Bay
DRR118807	Kriegeriales	Camptobasidiaceae	Glaciozyma watsonii	PRJDB6568	SAMD00106814	SRA	Antarctica: Lutzow-Holm Bay
DRR118808	Kriegeriales	Camptobasidiaceae	Glaciozyma watsonii	PRJDB6568	SAMD00106814	SRA	Antarctica: Lutzow-Holm Bay
DRR118809	Kriegeriales	Camptobasidiaceae	Glaciozyma watsonii	PRJDB6568	SAMD00106815	SRA	Antarctica: Lutzow-Holm Bay
DRR118810	Kriegeriales	Camptobasidiaceae	Glaciozyma watsonii	PRJDB6568	SAMD00106815	SRA	Antarctica: Lutzow-Holm Bay
ERR2799369	Filobasidiales	Filobasidiaceae	Goffeauzyma gastrica	PRJEB20453	SAMEA104135545	SRA	NA	Contaminated datasets
ERR3040798	Filobasidiales	Filobasidiaceae	Goffeauzyma gastrica	PRJEB20453	SAMEA104135545	SRA	NA	Contaminated datasets
ERR2799374	Filobasidiales	Filobasidiaceae	Goffeauzyma gilvescens	PRJEB20453	SAMEA104135553	SRA	NA	Contaminated datasets
ERR3040804	Filobasidiales	Filobasidiaceae	Goffeauzyma gilvescens	PRJEB20453	SAMEA104135553	SRA	NA	Contaminated datasets
GCA_025758705.1	Filobasidiales	Filobasidiaceae	Goffeauzyma gilvescens	PRJNA859078	SAMN29766153	GenBank	Italy: Alps
GCA_014825775.1	Cystofilobasidiales	Mrakiaceae	Krasilnikovozyma curviuscula	PRJNA371818	SAMN06312385	GenBank	Russia
GCA_039545235.1	Cystofilobasidiales	Mrakiaceae	Mrakia aquatica	PRJDB3647	SAMD00028367	GenBank	NA
DRR032516	Cystofilobasidiales	Mrakiaceae	Mrakia aquatica	PRJDB3647	SAMD00028367	SRA	NA
DRR032640	Cystofilobasidiales	Mrakiaceae	Mrakia aquatica	PRJDB3647	SAMD00028367	SRA	NA
GCA_000950635.1	Cystofilobasidiales	Mrakiaceae	Mrakia blollopis	PRJDB3253	SAMD00023315	GenBank	Antarctica: East Antarctica
DRR118803	Cystofilobasidiales	Mrakiaceae	Mrakia blollopis	PRJDB6568	SAMD00106812	SRA	Antarctica: Lutzow-Holm Bay
DRR118804	Cystofilobasidiales	Mrakiaceae	Mrakia blollopis	PRJDB6568	SAMD00106812	SRA	Antarctica: Lutzow-Holm Bay
DRR032588	Cystofilobasidiales	Mrakiaceae	Mrakia frigida	PRJDB3713	SAMD00028434	SRA	NA
DRR042670	Cystofilobasidiales	Mrakiaceae	Mrakia frigida	PRJDB3713	SAMD00028434	SRA	NA
GCA_051309035.1	Cystofilobasidiales	Mrakiaceae	Mrakia frigida	PRJNA334195	SAMN05446639	GenBank	NA
SRR7472065	Cystofilobasidiales	Mrakiaceae	Mrakia frigida	PRJNA334195	SAMN05446639	SRA	NA
SRR4125840	Cystofilobasidiales	Mrakiaceae	Mrakia frigida	PRJNA334195	SAMN05446639	SRA	NA
SRR4125841	Cystofilobasidiales	Mrakiaceae	Mrakia frigida	PRJNA334195	SAMN05446639	SRA	NA
GCA_024345305.1	Cystofilobasidiales	Mrakiaceae	Mrakia gelida	PRJDB13796	SAMD00506801	GenBank	Antarctica:Lutzow-Holm Bay
DRR385349	Cystofilobasidiales	Mrakiaceae	Mrakia gelida	PRJDB13796	SAMD00506801	SRA	Antarctica:Lutzow-Holm Bay
DRR385350	Cystofilobasidiales	Mrakiaceae	Mrakia gelida	PRJDB13796	SAMD00506801	SRA	Antarctica:Lutzow-Holm Bay
DRR385351	Cystofilobasidiales	Mrakiaceae	Mrakia gelida	PRJDB13796	SAMD00506801	SRA	Antarctica:Lutzow-Holm Bay
DRR118789	Cystofilobasidiales	Mrakiaceae	Mrakia gelida	PRJDB6568	SAMD00106805	SRA	Antarctica: Lutzow-Holm Bay
DRR118792	Cystofilobasidiales	Mrakiaceae	Mrakia gelida	PRJDB6568	SAMD00106806	SRA	Antarctica: Lutzow-Holm Bay
SRR34438194	Cystofilobasidiales	Mrakiaceae	Mrakia gelida	PRJNA1288782	SAMN49875348	SRA	Norway: Svalbard
SRR34438193	Cystofilobasidiales	Mrakiaceae	Mrakia gelida	PRJNA1288782	SAMN49875348	SRA	Norway: Svalbard
GCA_036245725.1	Cystofilobasidiales	Mrakiaceae	Mrakia hoshinonis	PRJDB16469	SAMD00638181	GenBank	Canada:Ellesmere Island
GCA_001889225.1	Cystofilobasidiales	Mrakiaceae	Mrakia psychrophila	PRJNA304674	SAMN04306153	GenBank	China: Hailuogou
SRR3068183	Cystofilobasidiales	Mrakiaceae	Mrakia psychrophila	PRJNA304674	SAMN04306153	SRA	China: Hailuogou
SRR34438190	Cystofilobasidiales	Mrakiaceae	Mrakia robertii	PRJNA1288782	SAMN49875349	SRA	Norway: Svalbard
SRR34438189	Cystofilobasidiales	Mrakiaceae	Mrakia robertii	PRJNA1288782	SAMN49875349	SRA	Norway: Svalbard
GCA_050494495.1	Cystofilobasidiales	Mrakiaceae	Mrakia stelviica	PRJNA1097216	SAMN40861943	GenBank	Norway: Svalbard
GCA_012922715.1	Filobasidiales	Filobasidiaceae	Naganishia adeliensis	PRJNA623412	SAMN14546212	GenBank	NA
GCA_001599735.1	Filobasidiales	Filobasidiaceae	Naganishia albida	PRJDB3657	SAMD00028377	GenBank	NA
GCA_025758675.1	Filobasidiales	Filobasidiaceae	Naganishia antarctica	PRJNA859108	SAMN29766858	GenBank	Italy: Alps
GCA_030039265.1	Filobasidiales	Filobasidiaceae	Naganishia cerealis	PRJNA947659	SAMN33864268	GenBank	Antarctica
GCA_037832395.1	Filobasidiales	Filobasidiaceae	Naganishia diffluens	PRJNA1088538	SAMN40476134	GenBank	USA:South Dakota
GCA_030039255.1	Filobasidiales	Filobasidiaceae	Naganishia friedmannii	PRJNA947659	SAMN33864270	GenBank	Antarctica: Vegetation Island
GCA_022813745.1	Filobasidiales	Filobasidiaceae	Naganishia kalamii	PRJNA800051	SAMN25226776	GenBank	USA:California
GCA_013423385.1	Filobasidiales	Filobasidiaceae	Naganishia liquefaciens	PRJDB10172	SAMD00235376	GenBank	Pacific Ocean
GCA_030039215.1	Filobasidiales	Filobasidiaceae	Naganishia onofrii	PRJNA947659	SAMN33864272	GenBank	Italy: Alps
GCA_013461525.1	Filobasidiales	Filobasidiaceae	Naganishia randhawae	PRJNA634687	SAMN15005042	GenBank	South Africa: Johannesburg
GCA_042257065.1	Filobasidiales	Filobasidiaceae	Naganishia uzbekistanensis	PRJNA1147928	SAMN43174798	GenBank	China: Beijing
GCA_030039245.1	Filobasidiales	Filobasidiaceae	Naganishia vaughanmartiniae	PRJNA947659	SAMN33864271	GenBank	Antarctica: Kay Island
GCA_015708705.1	Filobasidiales	Filobasidiaceae	Naganishia vishniacii	PRJNA196045	SAMN02745838	GenBank	NA
GCA_014825575.1	Cystofilobasidiales	Mrakiaceae	Phaffia australis	PRJNA371751	SAMN06311466	GenBank	Australia: Lamington Park
GCA_014706385.1	Cystofilobasidiales	Mrakiaceae	Phaffia rhodozyma	PRJNA637109	SAMN15096930	GenBank	NA
GCA_014825565.1	Cystofilobasidiales	Mrakiaceae	Phaffia tasmanica	PRJNA371754	SAMN06311537	GenBank	Australia: Mount Field National Park, Tasmania
SRR23970287	Kriegeriales	Kriegeriaceae	Phenoliferia sp.	PRJNA948675	SAMN33913458	SRA	Canada: Northern Quebec
GCA_025728135.1	Kriegeriales	Kriegeriaceae	Phenoliferia glacialis	PRJNA859109	SAMN29844330	GenBank	Italy: Alps
SRR26215660	Kriegeriales	Kriegeriaceae	Phenoliferia psychrophenolica	PRJNA1021013	SAMN37543341	SRA	France:Vallon de Roche Noire
SRR26215661	Kriegeriales	Kriegeriaceae	Phenoliferia psychrophenolica	PRJNA1021013	SAMN37543341	SRA	France:Vallon de Roche Noire
GCA_040368585.1	Cystofilobasidiales	Mrakiaceae	Tausonia pamirica	PRJDB3689	SAMD00028409	GenBank	NA
GCA_951802195.1	Cystofilobasidiales	Mrakiaceae	Tausonia pullulans	PRJEB62630	SAMEA13759877	GenBank	United Kingdom
GCA_039545415.1	Cystofilobasidiales	Mrakiaceae	Udeniomyces megalosporus	PRJDB3720	SAMD00031912	GenBank	NA
GCA_039545295.1	Cystofilobasidiales	Mrakiaceae	Udeniomyces pyricola	PRJDB3672	SAMD00028392	GenBank	NA

## Sheet: T_S8
Table S8: Description of the shotgun metagenomic datasets generated in previous studies
Eurac_ID	ID	Seq_prefix	Sample_type	Sampling_year	UDG_repair
997	Skin_997		Skin	2010	No
	Muscle_C0005	C0005	Muscle	2003	Yes
1324	Mouth_1324		Mouth swab	2011	No
1018	Lung_1018		Lung	2010	No
	Lower_224	224	Lower intestine	2003	No
1051	Stomach_A	A1140	Stomach Antrum surface	2010	No
1054		A1141	Stomach Corpus content mixed, light	2010	No
1054		A1142	Stomach Corpus content mixed, dark	2010	No
1051		A1144	Stomach Antrum content, light	2010	No
1054		A1145	Stomach Corpus surface, dark	2010	No
1054		A1146	Stomach Corpus surface, light	2010	No
1051	Stomach_B	B0620	Stomach Antrum content, dark	2010	No
1063		B0621	Small intestine content	2010	No
1051		B0622	Stomach Antrum surface + melt water	2010	No
1054		B0623	Stomach Corpus surface, light	2010	No
1054		B0624	Stomach Corpus content mixed, light	2010	No
225 B 200411	Large_B0625	B0625	Large intestine content Lower part	2010	No
1036	Colon_C	C1824	colon_transversum	2010	No
1036		C1825	colon_transversum	2010	Yes
1054	Stomach_D	D0144	stomach	2010	Yes
1054		D0145	Stomach corpus content mixed, light	2010	Yes
1054		D0774	Stomach Corpus content mixed, light	2010	Yes
1054		D0775	Stomach Corpus content mixed, dark	2010	Yes
1051		D0776	Stomach Antrum content, dark	2010	Yes
1051		D0777	Stomach Antrum content, dark	2010	Yes

## Sheet: T_S9
Table S9: Quality metrics and taxonomic classification of metagenome-assembled genomes (MAGs) recovered from Iceman-associated samples. Completeness and contamination were assessed using CheckM2. Taxonomic assignment was performed using PhyloPhlAn and cross-referenced with the MetaPhlAn SGB taxonomy. Bins are named according to the sample of origin. The asterisk (*) denotes a eukaryotic MAG asses…
Bin_ID	CheckM2_completeness	CheckM2_Contamination	Species	Kingdom	Bin_assembly	Family	PhyloPhlAn	GTDBtk
Body_water_1	78.83	1.54	Mycobacteriaceae sp.	Bacteria	metagenome	f__Mycobacteriaceae	k__Bacteria|p__Actinomycetota	d__Bacteria;p__Actinomycetota;c__Actinomycetes;o__Mycobacteriales;f__Mycobacteriaceae;g__X156;s__
Body_water_2	52.19	7.71	Clostridium putrefaciens	Bacteria	metagenome	f__Clostridiaceae	k__Bacteria|p__Bacillota|c__Clostridia|o__Eubacteriales|f__Clostridiaceae|g__Clostridium|s__Clostridium_putrefaciens|t__SGB24908	d__Bacteria;p__Bacillota;c__Clostridia;o__Clostridiales;f__Clostridiaceae;g__Clostridium_L;s__
Colon_C_2	97.78	2.25	Clostridium algidicarnis	Bacteria	metagenome	f__Clostridiaceae	k__Bacteria|p__Bacillota|c__Clostridia|o__Eubacteriales|f__Clostridiaceae|g__Clostridium|s__Clostridium_algidicarnis|t__SGB24909	d__Bacteria;p__Bacillota;c__Clostridia;o__Clostridiales;f__Clostridiaceae;g__Clostridium_L;s__Clostridium_L algidicarnis
Colon_C_3	55.15	1.83	Acinetobacter sp. (SGB10367)	Bacteria	metagenome	f__Moraxellaceae	k__Bacteria|p__Pseudomonadota|c__Gammaproteobacteria|o__Moraxellales|f__Moraxellaceae|g__Acinetobacter|s__Acinetobacter_sp_5862|t__SGB10367	d__Bacteria;p__Pseudomonadota;c__Gammaproteobacteria;o__Pseudomonadales;f__Moraxellaceae;g__Acinetobacter;s__Acinetobacter sp002165255
Iceman_soil_1	54.65	3.12	Micrococcaceae sp. (SGB175581)	Bacteria	metagenome	f__Micrococcaceae	k__Bacteria|p__Actinomycetota|c__Actinomycetes|o__Micrococcales|f__Micrococcaceae|g__GGB137216|s__GGB137216_SGB175581|t__SGB175581	d__Bacteria;p__Actinomycetota;c__Actinomycetes;o__Actinomycetales;f__Micrococcaceae;g__JABBNV01;s__JABBNV01 sp019352125
Iceman_soil_2	91.83	1.6	Aquirhabdus sp.	Bacteria	metagenome	f__Moraxellaceae	k__Bacteria|p__Pseudomonadota|c__Gammaproteobacteria|o__Moraxellales|f__Moraxellaceae|g__GGB76765|s__GGB76765_SGB104342|t__SGB104342	d__Bacteria;p__Pseudomonadota;c__Gammaproteobacteria;o__Pseudomonadales;f__Moraxellaceae;g__Aquirhabdus;s__
Iceman_soil_4	80.58	4.32	Gallionella sp.	Bacteria	metagenome	f__Gallionellaceae	k__Bacteria|p__Pseudomonadota|c__Betaproteobacteria|o__Nitrosomonadales|f__Gallionellaceae|g__GGB26010|s__GGB26010_SGB38011|t__SGB38011	d__Bacteria;p__Pseudomonadota;c__Gammaproteobacteria;o__Burkholderiales;f__Gallionellaceae;g__Gallionella;s__Gallionella sp002381565
Large_B0625_1	72.48	9.32	Paeniclostridium hominis	Bacteria	metagenome	f__Peptostreptococcaceae	k__Bacteria|p__Bacillota|c__Clostridia|o__Peptostreptococcales|f__Peptostreptococcaceae|g__Paeniclostridium|s__Paeniclostridium_hominis|t__SGB6145	d__Bacteria;p__Bacillota;c__Clostridia;o__Peptostreptococcales;f__Peptostreptococcaceae;g__Paraclostridium;s__Paraclostridium hominis
Large_B0625_2	59.87	4.37	Pseudomonadota sp.	Bacteria	metagenome	f__Pseudomonadota family	k__Bacteria|p__Pseudomonadota	Unclassified Archaea
Large_B0625_3	72.49	3.52	Clostridium perfringens	Bacteria	metagenome	f__Clostridiaceae	k__Bacteria|p__Bacillota|c__Clostridia|o__Eubacteriales|f__Clostridiaceae|g__Clostridium|s__Clostridium_perfringens|t__SGB6191	d__Bacteria;p__Bacillota;c__Clostridia;o__Clostridiales;f__Clostridiaceae;g__Sarcina;s__Sarcina perfringens
Lower_224_11	53.62	5	Treponema succinifaciens	Bacteria	metagenome	f__Treponemataceae	k__Bacteria|p__Spirochaetota|c__Spirochaetia|o__Spirochaetales|f__Treponemataceae|g__Treponema|s__Treponema_succinifaciens|t__SGB3546	d__Bacteria;p__Spirochaetota;c__Spirochaetia;o__Treponematales;f__Treponemataceae;g__Treponema_D;s__Treponema_D succinifaciens
Lower_224_12	99.98	0.48	Kineothrix sp. (SGB4886)	Bacteria	metagenome	f__Lachnospiraceae	k__Bacteria|p__Bacillota|c__Clostridia|o__Lachnospirales|f__Lachnospiraceae|g__Kineothrix|s__Kineothrix_SGB4886|t__SGB4886	d__Bacteria;p__Bacillota;c__Clostridia;o__Lachnospirales;f__Lachnospiraceae;g__CAG-194;s__CAG-194 sp000432915
Lower_224_13	57.96	1.08	Clostridium sp. (SGB69464)	Bacteria	metagenome	f__Clostridiaceae	k__Bacteria|p__Bacillota|c__Clostridia|o__Eubacteriales|f__Clostridiaceae|g__Clostridium|s__Clostridium_SGB69464|t__SGB69464	d__Bacteria;p__Bacillota;c__Clostridia;o__Clostridiales;f__Clostridiaceae;g__Clostridium;s__Clostridium sp030532265
Lower_224_14	55.77	0.63	Romboutsia hominis	Bacteria	metagenome	f__Peptostreptococcaceae	k__Bacteria|p__Bacillota|c__Clostridia|o__Peptostreptococcales|f__Peptostreptococcaceae|g__Romboutsia|s__Romboutsia_hominis|t__SGB24890	d__Bacteria;p__Bacillota;c__Clostridia;o__Peptostreptococcales;f__Peptostreptococcaceae;g__Romboutsia_C;s__Romboutsia_C hominis
Lower_224_16	89.97	4.42	Acinetobacter guillouiae	Bacteria	metagenome	f__Moraxellaceae	k__Bacteria|p__Pseudomonadota|c__Gammaproteobacteria|o__Moraxellales|f__Moraxellaceae|g__Acinetobacter|s__Acinetobacter_guillouiae|t__SGB10380	d__Bacteria;p__Pseudomonadota;c__Gammaproteobacteria;o__Pseudomonadales;f__Moraxellaceae;g__Acinetobacter;s__Acinetobacter guillouiae
Lower_224_17	63.43	6.16	Clostridium psychrophilum	Bacteria	metagenome	f__Clostridiaceae	k__Bacteria|p__Bacillota|c__Clostridia|o__Eubacteriales|f__Clostridiaceae|g__Clostridium|s__Clostridium_psychrophilum|t__SGB109582	d__Bacteria;p__Bacillota;c__Clostridia;o__Clostridiales;f__Clostridiaceae;g__Clostridium_AD;s__
Lower_224_2	77.73	3.13	Huintestinicola butyrica	Bacteria	metagenome	f__Ruminococcaceae	k__Bacteria|p__Bacillota|c__Clostridia|o__Eubacteriales|f__Oscillospiraceae|g__Oscillospiraceae_unclassified|s__Oscillospiraceae_bacterium|t__SGB4247	d__Bacteria;p__Bacillota;c__Clostridia;o__Oscillospirales;f__Ruminococcaceae;g__Huintestinicola;s__Huintestinicola butyrica
Lower_224_3	59.96	2.36	Eubacterium sp. (SGB4648)	Bacteria	metagenome	f__Lachnospiraceae	k__Bacteria|p__Bacillota|c__Clostridia|o__Lachnospirales|f__Lachnospiraceae|g__Lachnospiraceae_unclassified|s__Lachnospiraceae_bacterium_AM53_6|t__SGB4648	d__Bacteria;p__Bacillota;c__Clostridia;o__Lachnospirales;f__Lachnospiraceae;g__Eubacterium_F;s__Eubacterium_F sp900539115
Lower_224_4	51.71	7.21	Pseudomonas sp. (SGB177663)	Bacteria	metagenome	f__Pseudomonadaceae	k__Bacteria|p__Pseudomonadota|c__Gammaproteobacteria|o__Pseudomonadales|f__Pseudomonadaceae|g__Pseudomonas|s__Pseudomonas_sp_AH2|t__SGB177663	d__Bacteria;p__;c__;o__;f__;g__;s__
Lower_224_5	54.13	0.34	Dermatophilaceae sp. (SGB86986)	Bacteria	metagenome	f__Dermatophilaceae	k__Bacteria|p__Actinomycetota|c__CFGB10097|o__OFGB10097|f__FGB10097|g__GGB74330|s__GGB74330_SGB86986|t__SGB86986	d__Bacteria;p__Actinomycetota;c__Actinomycetes;o__Actinomycetales;f__Dermatophilaceae;g__UBA4719;s__
Lower_224_6	75.18	0.82	Enterousia sp. (SGB17316)	Bacteria	metagenome	f__Rs-D84	k__Bacteria|p__Pseudomonadota|c__CFGB3154|o__OFGB3154|f__FGB3154|g__GGB10664|s__GGB10664_SGB17316|t__SGB17316	d__Bacteria;p__Pseudomonadota;c__Alphaproteobacteria;o__Rs-D84;f__Rs-D84;g__Enterousia;s__Enterousia sp900550565
Lower_224_8	53.52	1.19	Ruminococcus bromii	Bacteria	metagenome	f__Acutalibacteraceae	k__Bacteria|p__Bacillota|c__Clostridia|o__Eubacteriales|f__Oscillospiraceae|g__Ruminococcus|s__Ruminococcus_bromii|t__SGB4290	d__Bacteria;p__Bacillota;c__Clostridia;o__Oscillospirales;f__Acutalibacteraceae;g__Ruminococcoides;s__Ruminococcoides intestinalis
Lower_224_9	70.56	2.73	Clostridium moniliforme	Bacteria	metagenome	f__Clostridiaceae	k__Bacteria|p__Bacillota|c__Clostridia|o__Eubacteriales|f__Clostridiaceae|g__Clostridium|s__Clostridium_moniliforme|t__SGB69465	d__Bacteria;p__Bacillota;c__Clostridia;o__Clostridiales;f__Clostridiaceae;g__Clostridium;s__Clostridium moniliforme
Lung_1018_1	66.82	4.16	Janthinobacterium sp. (SGB12854)	Bacteria	metagenome	f__Burkholderiaceae	k__Bacteria|p__Pseudomonadota|c__Betaproteobacteria|o__Burkholderiales|f__Oxalobacteraceae|g__Janthinobacterium|s__Janthinobacterium_sp_ROICE36|t__SGB12854	d__Bacteria;p__Pseudomonadota;c__Gammaproteobacteria;o__Burkholderiales;f__Burkholderiaceae;g__Janthinobacterium;s__Janthinobacterium sp002869965
Lung_1018_2	87.12	4.7	Clostridiaceae sp. (SGB69468)	Bacteria	metagenome	f__Clostridiaceae	k__Bacteria|p__Bacillota|c__Clostridia|o__Eubacteriales|f__Clostridiaceae|g__GGB49523|s__GGB49523_SGB69468|t__SGB69468	d__Bacteria;p__Bacillota;c__Clostridia;o__Clostridiales;f__Clostridiaceae;g__;s__
Lung_1018_3	96.74	0.12	Pseudomonas sp. 5C2 (SGB69222)	Bacteria	metagenome	f__Pseudomonadaceae	k__Bacteria|p__Pseudomonadota|c__Gammaproteobacteria|o__Pseudomonadales|f__Pseudomonadaceae|g__Pseudomonas|s__Pseudomonas_sp_5C2|t__SGB69222	d__Bacteria;p__Pseudomonadota;c__Gammaproteobacteria;o__Pseudomonadales;f__Pseudomonadaceae;g__Pseudomonas_E;s__Pseudomonas_E sp034353875
Lung_1018_5	96.13	4.65	Clostridium_SGB69466	Bacteria	metagenome	f__Clostridiaceae	k__Bacteria|p__Bacillota|c__Clostridia|o__Eubacteriales|f__Clostridiaceae|g__Clostridium|s__Clostridium_SGB69466|t__SGB69466	d__Bacteria;p__Bacillota;c__Clostridia;o__Clostridiales;f__Clostridiaceae;g__Clostridium_AD;s__
Muscle_C0005_1	53.19	4.67	Clostridium sp. (GGB49522)	Bacteria	metagenome	f__Clostridiaceae	k__Bacteria|p__Bacillota|c__Clostridia|o__Eubacteriales|f__Clostridiaceae|g__Clostridium|t__GGB49522	d__Bacteria;p__Bacillota;c__Clostridia;o__Clostridiales;f__Clostridiaceae;g__Clostridium_AD;s__
Muscle_C0005_2	51.07	1.43	Clostridiaceae sp.	Bacteria	metagenome	f__Clostridiaceae	k__Bacteria|p__Bacillota	d__Bacteria;p__Bacillota;c__Clostridia;o__Clostridiales;f__Clostridiaceae;g__;s__
Skin_2954_3	92.62	0.46	Clostridium sp. (GGB16486)	Bacteria	metagenome	f__Clostridiaceae	k__Bacteria|p__Bacillota|c__Clostridia|o__Eubacteriales|f__Clostridiaceae|g__Clostridium|t__GGB16486	d__Bacteria;p__Bacillota;c__Clostridia;o__Clostridiales;f__Clostridiaceae;g__Clostridium_L;s__
Skin_997_1	100	2.38	Clostridium tagluense	Bacteria	metagenome	f__Clostridiaceae	k__Bacteria|p__Bacillota|c__Clostridia|o__Eubacteriales|f__Clostridiaceae|g__Clostridium|s__Clostridium_tagluense|t__SGB29126	d__Bacteria;p__Bacillota;c__Clostridia;o__Clostridiales;f__Clostridiaceae;g__Clostridium_AD;s__Clostridium_AD tagluense
Stomach_B_1	96.13	0.09	Pseudomonas paraveronii	Bacteria	metagenome	f__Pseudomonadaceae	k__Bacteria|p__Pseudomonadota|c__Gammaproteobacteria|o__Pseudomonadales|f__Pseudomonadaceae|g__Pseudomonas|s__Pseudomonas_paraveronii|t__SGB69221	d__Bacteria;p__Pseudomonadota;c__Gammaproteobacteria;o__Pseudomonadales;f__Pseudomonadaceae;g__Pseudomonas_E;s__Pseudomonas_E paraveronii
Stomach_B_2	84.79	3.51	Clostridium sp. (SGB204083)	Bacteria	metagenome	f__Clostridiaceae	k__Bacteria|p__Bacillota|c__Clostridia|o__Eubacteriales|f__Clostridiaceae|g__Clostridium|s__Clostridium_SGB204083|t__SGB204083	d__Bacteria;p__Bacillota;c__Clostridia;o__Clostridiales;f__Clostridiaceae;g__Clostridium_AD;s__Clostridium_AD sp937920395
Stomach_D_1	54.57	7.11	Latilactobacillus sp. (SGB25032)	Bacteria	metagenome	f__Lactobacillaceae	k__Bacteria|p__Bacillota|c__Bacilli|o__Lactobacillales|f__Lactobacillaceae|g__Latilactobacillus|s__Latilactobacillus_SGB25032|t__SGB25032	d__Bacteria;p__Bacillota;c__Bacilli;o__Lactobacillales;f__Lactobacillaceae;g__Latilactobacillus;s__
Stomach_D_2	77.34	1.38	Clostridium novyi	Bacteria	metagenome	f__Clostridiaceae	k__Bacteria|p__Bacillota|c__Clostridia|o__Eubacteriales|f__Clostridiaceae|g__Clostridium|s__Clostridium_novyi|t__SGB6215	d__Bacteria;p__Bacillota;c__Clostridia;o__Clostridiales;f__Clostridiaceae;g__Clostridium_H;s__Clostridium_H novyi
Stomach_D_3	61.29	1.98	Clostridiaceae sp.	Bacteria	metagenome	f__Clostridiaceae	k__Bacteria|p__Bacillota	d__Bacteria;p__Bacillota;c__Clostridia;o__Clostridiales;f__Clostridiaceae;g__;s__
Stomach_D_4	65.09	0	Mogibacterium neglectum	Bacteria	metagenome	f__Anaerovoracaceae	k__Bacteria|p__Bacillota|c__Clostridia|o__Peptostreptococcales|f__Anaerovoracaceae|g__Mogibacterium|s__Mogibacterium_neglectum|t__SGB3923	d__Bacteria;p__Bacillota;c__Clostridia;o__Peptostreptococcales;f__Anaerovoracaceae;g__Mogibacterium;s__Mogibacterium neglectum
Stomach_D_5	74.73	10.66	Clostridium frigoriphilum	Bacteria	metagenome	f__Clostridiaceae	k__Bacteria|p__Bacillota|c__Clostridia|o__Eubacteriales|f__Clostridiaceae|g__Clostridium|s__Clostridium_sp_DSM_17811|t__SGB206759	d__Bacteria;p__Bacillota;c__Clostridia;o__Clostridiales;f__Clostridiaceae;g__Clostridium_AD;s__Clostridium_AD frigoriphilum
*Stomach_B_3	95	NA	Pseudogymnoascus sp.	Fungi	metagenome	f__Pseudeurotiaceae	NA	NA
*BUSCO-based completeness and assignment is based on kraken2 search against nt database

## Sheet: T_S10
Table S10: Functional metabolic potential of metagenome-assembled genomes (MAGs) recovered from Iceman-associated samples.
Function	Lower_224_13	Stomach_D_5	Lung_1018_5	Iceman_soil_1	Lower_224_17	Lung_1018_2	Large_B0625_3	Lower_224_9	Lower_224_12	Skin_997_1	Lower_224_3	Stomach_D_1	Stomach_D_3	Lower_224_2	Skin_2954_3	Body_water_1	Colon_C_2	Lower_224_14	Iceman_soil_2	Muscle_C0005_2	Stomach_D_2	Lower_224_5	Stomach_B_1	Stomach_D_4	Muscle_C0005_1	Colon_C_3	Lung_1018_3	Lung_1018_1	Stomach_B_2	Lower_224_16	Body_water_2	Iceman_soil_4	Lower_224_4	Large_B0625_1	Lower_224_11	Lower_224_8	Lower_224_6	Large_B0625_2
3-Hydroxypropionate Bicycle	0.06	0.06	0.12	0.06	0.06	0.12	0.18	0.06	0.12	0.12	0.06	0	0.06	0.06	0.12	0.35	0.12	0.12	0.24	0.12	0.12	0.06	0.29	0.12	0.06	0.06	0.24	0.12	0.12	0.12	0	0.24	0	0.12	0.06	0.06	0.06	0
4-Hydroxybutyrate/3-hydroxypropionate	0.1	0.1	0.3	0.2	0	0.2	0.2	0.1	0.2	0.3	0.1	0.1	0.1	0.1	0.2	0.1	0.2	0.2	0.2	0.2	0.1	0.2	0.2	0.1	0.1	0.1	0.2	0.1	0.2	0.1	0.1	0.1	0.1	0.2	0	0	0	0
alanine	1	1	1	1	0	1	0	1	0	1	1	1	0	0	0	1	0	1	1	1	0	1	1	0	1	0	1	1	1	1	0	1	0	1	0	0	0	0
alpha-amylase	1	0	1	0	1	1	0	0	1	1	0	0	0	1	0	0	0	0	0	0	0	0	0	0	1	0	0	0	1	0	0	0	0	1	0	1	0	0
alt thiosulfate oxidation tsdA	0	0	0	0	0	0	0	0	0	0	0	0	0	0	0	0	0	0	0	0	0	0	1	0	0	0	1	0	0	0	0	1	0	0	0	0	0	0
Anaplerotic genes	0.25	0.25	0.5	0	0	0.5	0.25	0	0.25	0.5	0.25	0	0.25	0.5	0.25	0.25	0.25	0	0.75	0.5	0	0	0.75	0	0.25	0	1	0.5	0.25	0.75	0	0.25	0.25	0.5	0.25	0	0	0
arginine	0	1	1	0	0	1	0	0	1	1	1	0	0	1	0	1	0	0	1	0	0	0	1	0	0	0	1	1	1	1	0	0	0	0	0	0	0	0
Arsenic reduction	0.25	1	0.75	0	0.25	1	0	0.5	0	1	0	0	0	0	0.5	0.25	1	0.25	0.5	0.5	0	0.75	1	0.25	0.25	0.75	1	0.25	1	0.75	0	0.25	0.75	0.25	0	0	0	0
asparagine	0	1	0	1	1	1	0	1	0	0	1	1	1	1	0	1	0	1	1	0	0	0	1	0	0	0	1	1	1	0	0	1	0	1	1	1	0	0
aspartate	0	1	1	1	1	1	1	1	1	1	1	0	1	0	1	1	1	1	1	0	1	1	1	1	1	1	1	0	1	1	1	1	1	1	0	0	0	0
beta-glucosidase	0	1	0	1	1	0	0	0	1	0	1	0	0	1	0	0	0	0	0	0	0	1	1	0	0	0	1	1	1	0	0	0	1	0	1	0	0	0
beta-N-acetylhexosaminidase	1	1	1	1	1	1	0	0	0	0	1	0	0	1	1	1	1	0	1	0	0	0	1	0	1	1	1	0	1	1	0	1	1	0	1	1	0	0
bidirectional polyphosphate	0	1	0.5	0.5	0.5	1	0.5	0.5	0.5	0.5	0.5	0	0.5	1	0.5	1	0.5	0	1	0.5	0	1	1	0.5	0.5	1	1	0.5	1	0.5	0	1	0.5	0.5	0.5	1	0.5	0
Biofilm PGA Synthesis protein	0	0	0	0	0.25	0	0	0	0	0	0	0.25	0	0	0	0	0	0	0.5	0	0	0	0	0	0	0	0	0	0	0.5	0	0.25	0	0	0	0	0	0
carotenoids backbone biosynthesis	0	0	0	0.4	0	0	0	0	0	0	0	0	0	0	0	0.6	0	0	0	0	0	0.4	0	0	0	0	0	0.4	0	0	0	0.4	0	0	0	0	0	0
CBB Cycle	0	0	0	0	0	0	0	0	0	0	0	0	0	0	0	0	0	0	0	0	0	0	0	0	0	0	0	0	0	0	0	1	0	0	0	0	0	0
Chemotaxis	0.12	1	1	0	0.75	1	0.12	0	0.88	1	1	0.25	0.75	0.12	0.75	0.5	0.75	0.75	0.5	0.12	0.12	0.5	1	0	0.5	0.12	0.88	0.75	1	0.25	0.62	0.75	0.75	0.88	0.12	0.12	0	0
chitinase	0	0	0	1	0	0	0	0	0	0	0	0	0	0	0	0	0	0	0	0	0	0	1	0	0	0	1	1	0	0	1	0	1	0	0	0	0	0
cobalamin biosynthesis	0	0.25	0.75	0.12	0.38	0.75	0.75	0	0.75	0.75	0.12	0	0.88	0.5	0.75	0.62	0.75	0.12	0.12	0.38	0.88	0	1	0.12	0.12	0.25	1	0.62	0.88	0.62	0.12	0.88	0.5	0.75	0	0.25	0	0
Cobalt transporter CbiMQ	0	1	1	0	0.5	1	1	1	0	1	0	0	1	0	1	0	1	0	0	1	0	0	0	0	0	0	0	0	1	0	0	0	0	0	0	0	0	0
Cobalt transporter CorA	1	1	1	1	0	1	1	1	1	1	0	1	0	0	0	1	0	1	1	0	0	1	1	1	1	1	1	1	1	1	0	1	1	1	1	0	1	0
Coenzyme B/Coenzyme M regeneration	0	0	0	0	0	0	0	0	0	0	0	0	0	0.6	0	0	0	0	0	0	0	0.2	0	0	0	0	0	0	0.6	0	0	0	0	0	0	0	0	0
Competence-related core components	0.14	0.21	0.35	0	0.28	0.28	0.21	0.28	0.28	0.35	0.21	0.35	0.35	0.28	0.28	0	0.28	0.21	0.14	0.21	0.14	0.14	0.14	0.07	0.14	0.14	0.07	0.14	0.28	0.14	0.14	0.07	0.14	0.21	0	0.14	0.14	0.07
Copper transporter CopA	0	1	1	1	1	1	1	1	0	1	0	1	0	0	1	1	1	1	1	0	1	0	1	1	0	1	1	1	1	1	0	1	1	1	1	0	0	0
C-P lyase cleavage PhnJ	0	0	1	0	0	0	0	0	0	0	0	0	0	0	0	0	0	0	0	0	0	0	0	0	0	0	1	0	0	0	0	0	0	0	0	0	0	0
CP-lyase complex	0	0	1	0	0	0	0	0	0	0	0	0	0	0	0	0	0	0	0	0	0	0	0	0	0	0	1	0	0	0	0	0	0	0	0	0	0	0
CP-lyase operon	0	0	0.63	0	0.09	0	0	0	0	0.09	0	0.09	0	0	0	0	0	0	0	0	0	0	0.09	0	0	0	0.9	0	0	0	0	0	0.18	0	0.09	0	0	0
cysteine	0	1	1	1	0	1	1	1	1	1	1	0	1	1	1	0	1	0	1	1	1	1	1	1	1	1	1	1	1	1	0	1	0	1	1	1	0	0
Cytochrome aa3-600 menaquinol oxidase	0	0	0	0	0	0	0	0	0	0	0	0	0	0	0	0	0	0	0	0	0	0.25	0	0	0	0	0	0	0	0	0	0	0	0	0	0	0	0
Cytochrome b6/f complex	0	0	0	0	0	0	0	0	0	0	0	0	0	0	0	0	0	0	0	0	0	0	0	0	0	0	0	0	0	0.125	0	0	0	0	0	0	0	0
Cytochrome bd complex	0	0	0	1	0	1	0	0	0	0	0	0	0	0	0	0	0	0	1	0	0	1	1	0	0	1	1	1	0	1	0	0.5	1	0	0	0	0	0
Cytochrome c oxidase	0	0	0	0.25	0	0	0	0	0	0	0	0	0	0	0	0.75	0	0	0	0	0	0.5	1	0	0	0	1	0.5	0	0	0	0	0.75	0	0	0	0	0
Cytochrome c oxidase, cbb3-type	0	0	0	0	0	0	0	0	0	0	0	0	0	0	0	0	0	0	0	0	0	0	1	0	0	0	1	0.75	0	0	0	0	0	0	0	0	0	0
Cytochrome o ubiquinol oxidase	0	0	0	0.5	0	0	0	0	0	0	0	0	0	0	0	0.25	0	0	1	0	0	0	1	0	0	0	1	0	0	1	0	0	0.25	0	0	0	0	0
D-galacturonate epimerase	0	1	0	0	1	0	0	0	0	1	0	0	0	0	1	0	1	0	0	1	0	0	0	0	0	0	0	0	0	1	0	0	0	0	0	0	0	0
D-galacturonate isomerase	0	0	0	1	0	1	1	0	0	0	1	1	0	0	0	0	0	1	0	1	0	0	0	0	0	0	0	0	1	0	0	0	0	0	0	1	0	0
diacetylchitobiose deacetylase	1	0	0	0	0	0	0	0	0	0	0	0	0	0	0	0	0	1	1	0	0	0	0	0	0	0	0	0	0	1	0	0	0	0	0	0	0	0
dissim nitrate reduction	0	0	0	0	0	0	0	0	0	0	0	0	0	0	0	1	0	0	0	0	0	1	1	0	0	0	1	0	0	0	0	0	0	0	0	0	0	0
dissimilatory sulfate < > APS	0	0	0	0	0	0	0	0	0	0	0	0	0	0	0	0	0	0	1	0	0	0	0	0	0	0	0	0	0	0	0	0	0	0	0	0	0	0
dissimilatory sulfite < > APS	0	0	0	0	0	1	0	0	0	0	1	0	0	0	0	0	0	0	0	0	0	0	0	0	0	0	0	0	1	0	0	0	0	0	0	1	0	0
DMSO reductase	0	0	0	0	0	0.33	0	0	0	0.33	0	0	0	0	0	0	0	0	0	0	0	0.66	0	0	0	0	0	0	0	0	0	0	0	0	0	0	0	0
DNRA	0	0	0	0	0	0	0	0	0	0	0	0	0	0	0	1	0	0	0	0	0	0	1	0	0	0	1	1	0	0	0	1	1	0	0	0	0	0
end-product myxoxanthophylls	0.33	0	0	0.33	0	0	0	0	0.33	0	0.33	0	0	0	0.33	0.33	0.33	0	0	0	0	0.33	0	0	0	0	0.33	0	0	0	0	0	0	0	0	0	0	0
Entner-Doudoroff Pathway	0	0.25	0.25	0.25	0.25	0.5	0.25	0	0.25	0.5	0.25	0.5	0.25	0	0.25	0.25	0	0.25	0	0.25	0	0.5	1	0	0	0	1	0.5	0.75	0	0.25	0.5	0.25	0.5	0.25	0	0	0
Fe-Mn transporter MntH	0	1	0	0	1	1	0	0	0	1	0	1	0	1	0	1	0	1	0	0	0	0	1	0	0	0	0	0	1	0	0	0	1	1	0	0	0	0
Ferric iron ABC-type substrate-binding AfuA	1	1	0	1	1	1	1	1	0	1	0	0	1	0	1	1	1	0	0	0	0	0	1	0	1	0	1	1	1	1	1	0	0	0	0	0	0	0
Ferrous iron transporter FeoB	1	1	1	0	1	1	1	1	1	1	1	1	1	1	1	0	1	1	1	1	1	0	0	1	1	1	0	1	1	1	1	1	0	1	1	1	0	0
Flagellum	0.09	0.78	0.83	0	0.17	0.74	0.22	0	0.83	0.83	0.7	0.09	0.39	0	0.83	0.3	0.83	0.78	0	0.39	0	0.17	1	0	0.39	0	1	0.96	0.7	0	0.52	0.96	0.65	0.74	0.3	0	0.04	0
F-type ATPase	1	0.25	1	0.75	0.125	0.5	1	1	1	1	0.625	0.875	1	0.375	0	0.75	0	0	1	0	1	0.125	1	0	0.25	0.25	1	0.75	0.375	0.125	0	0.875	0.625	0.25	0	0	0	0
glucoamylase	0	0	0	1	0	0	0	0	0	0	0	0	0	0	0	1	0	0	0	0	0	1	0	0	0	0	0	0	0	0	0	0	1	0	0	0	0	0
gluconeogenesis	0	0	0	0	0	0	0	0	0	0	0	0	0	0	0	0	0	0	0.67	0	0	0	0.89	0	0	0.22	0.89	0	0	0.33	0	0.67	0	0	0	0	0	0
glutamate	0	1	1	1	1	1	1	1	1	1	1	0	1	0	1	1	1	1	1	0	1	1	1	1	1	1	1	0	1	1	1	1	1	1	0	0	0	0
glutamine	1	0	1	1	0	1	1	0	1	1	1	0	1	0	1	1	1	1	1	1	0	1	1	1	1	1	1	1	1	1	1	1	1	1	1	0	0	0
glycine	0	1	1	1	0	1	1	0	1	1	1	1	0	1	1	1	1	1	1	0	1	1	1	1	0	1	1	1	1	1	0	0	1	0	1	0	0	0
glycolysis	0.44	0.56	0.89	0.22	0.22	0.89	0.78	0.78	0.89	1	0.67	0.44	0.78	0.67	0.89	0.78	0.89	0.22	0.56	0.44	0.67	0.56	0.78	0.44	0.33	0.11	0.78	0.44	1	0.22	0.78	0.56	0.44	0.44	0.56	0.56	0.22	0
Glyoxylate shunt	0	0	0	0	0	0	0	0	0	0	0	0	0	0	0	0	0	0	1	0	0	0	1	0	0	0	1	0	0	0	0	0	1	0	0	0	0	0
histidine	0	1	1	1	0	1	0	0	1	1	0	0	0	0	0	0	0	0	1	0	1	1	1	0	0	1	1	0	1	0	0	1	0	0	1	1	0	0
isoleucine	0	0.83	0.166	0.332	0.664	0.83	0	0	0.83	0.498	0.498	0.332	0.166	0.83	0.166	0.332	0.166	0.166	0.664	0.664	0	0.498	0.83	0	0.166	0.166	0.83	0.332	0.664	0.664	0	0.83	0.332	0.166	0.332	0.83	0	0
leucine	0	0.25	0.25	0.5	0.5	1	0	0	0.75	0.25	1	0	0.25	1	0.25	0.5	0.25	0	0.75	0.75	0	0.5	1	0	0.25	0.5	1	0	0.25	1	0	1	0.25	0.25	0.25	1	0	0
lysine	1	0	1	1	0	1	0	1	1	1	1	0	0	1	0	1	1	1	1	1	1	0	1	0	0	1	1	1	0	1	0	1	1	0	1	1	0	0
MEP-DOXP pathway	0.426	0.71	0.994	0.71	0.568	0.568	0.852	0.71	0.994	0.994	0.426	0.142	0.568	0.852	0.994	0.71	0.994	0.426	0.994	0.568	0.426	0.284	0.852	0.568	0.71	0.142	0.994	0.852	0.852	0.852	0.284	0.568	0.142	0.568	0.568	0.71	0	0
Methanogenesis via acetate	0	0	0	0	0	0.66	0	0	0	0	0	0	0	0	0	0	0	0	0	0.33	0	0	0	0	0	0	0	0	0	0	0.66	0	0	0.66	0	0	0	0
Methanogenesis via CO2	0	0	0	0	0	0	0	0	0	0	0	0	0	0	0	0	0	0.05	0	0	0	0	0	0	0	0	0	0	0.05	0	0	0	0	0	0	0	0	0
Methanogenesis via methanol	0	0	0.33	0	0	0.33	0	0	0	0.33	0	0	0	0	0	0	0.33	0	0	0	0	0	0	0	0.33	0	0	0	0	0	0.33	0	0	0.33	0	0	0	0
Methanogenesis via trimethylamine	0	0	0	0	1	0	0	0	0	0	0	0	0	0	0	0	0	0	0	0	0	0	0	0	0	0	0	0	0	0	0	0	0	0	0	0	0	0
methionine	0	1	0	1	1	1	1	1	1	0	1	0	1	1	1	1	1	0	1	1	1	1	1	0	1	1	1	1	1	1	0	1	1	1	1	1	0	0
mevalonate pathway	0	0	0	0	0	0	0	0	0	0	0	0.2	0	0	0	0	0	0	0	0	0	0	0	0	0	0	0	0	0	0	0	0	0	0	0	0	0	0
Mixed acid: Acetate	0	0.5	0	0.5	0	0	0	0	0	0	0	0.5	0	0.5	0	1	0	0	0.5	0	0	0	1	0	0	0.5	0.5	0	0	0.5	0	0	1	0.5	0	0	0	0
Mixed acid: Ethanol, Acetate to Acetylaldehyde	1	1	1	1	1	1	0	1	0	1	0	0	0	0	1	1	1	1	1	0	0	1	1	0	1	1	1	0	1	1	0	0	1	1	0	0	0	0
Mixed acid: Ethanol, Acetyl-CoA to Acetylaldehyde (reversible)	1	1	1	0	0	1	0	1	0	1	0	1	0	0	1	1	1	0	0	1	0	0	0	0	0	0	1	0	0	0	1	0	0	0	0	0	0	0
Mixed acid: Formate	1	1	1	0	1	1	1	1	1	1	0	1	0	0	1	0	1	0	0	1	1	0	0	1	1	0	0	0	1	0	1	0	0	1	0	0	0	0
Mixed acid: Formate to CO2 & H2	0	0.167	0.167	0.167	0	0.167	0.167	0.167	0	0.167	0	0.167	0.167	0.167	0.167	0.334	0.167	0	0	0.167	0.167	0.167	0.167	0	0.167	0	0.668	0.167	0.167	0.167	0.167	0.501	0	0	0	0	0	0
Mixed acid: Lactate	0	1	0	0	1	1	1	1	0	0	1	0	1	1	1	1	0	1	0	1	0	0	0	0	1	0	0	0	1	0	0	0	0	1	0	1	0	0
Mixed acid: PEP to Succinate via OAA, malate & fumarate	0.125	0.3125	0.375	0.3125	0	0.375	0	0.125	0.375	0.375	0.375	0.125	0.125	0.3125	0.375	0.75	0.375	0.125	0.3955	0.4375	0	0.2705	0.625	0.0625	0.125	0.3125	0.625	0.3125	0.125	0.5625	0.125	0.3125	0.5	0.25	0.25	0.0625	0	0
NAD(P)H-quinone oxidoreductase	0	0	0	0	0	0	0	0	0	0	0	0.07	0	0	0	0	0	0	0.07	0.07	0	0	0	0	0	0	0	0	0	0	0	0	0	0	0	0	0	0
NADH-quinone oxidoreductase	0	0.28	0.21	0.07	0	0.21	0	0.07	0	0.21	0.21	0.07	0.07	0	0	0.63	0	0.07	0.84	0.56	0	0.7	0.84	0.21	0.21	0.21	0.84	0.7	0.21	0.21	0.21	0.77	0.56	0.07	0	0	0	0
NADP-reducing hydrogenase	0.25	0.25	0.5	0	0	0.25	0.25	0.25	0	0.75	0.25	0	0.25	0	0	0	0	0	0	0	0	0	0	0.75	0.75	0	0	0	0.25	0	0.75	0	0	0	0	0	0	0
NAD-reducing hydrogenase	0	0	0	0	0	0	0	0	0	0	0	0	0	0	0	0	0	0	0	0	0	0.5	0	0	0	0	0	0	0	0	0	1	0	0	0	0	0	0
Naphthalene degradation to salicylate	0	0	0	0	0	0	0	0	0	0	0	0	0	0	0	0	0	0	0	0	0	0	0	0	0	0	0.04	0	0	0.21	0	0.04	0	0	0	0	0	0
NiFe hydrogenase Hyd-1	0	0.66	0.66	0.33	0	0.66	0	0	0	0	0	0.33	0.33	0	0	0.99	0	0	0	0	0	0.99	0.99	0	0	0	0.99	0	0.33	0	0	0.66	0	0	0	0	0	0
nitric oxide reduction	0	0	0	0	0	0	0	0	0	0	0	0	0	0	0	0	0	0	0	0	0	0	1	0	0	0	1	0	0	0	0	0	0	0	0	0	0	0
nitrite oxidation	0	0	0	0	0	0	0	0	0	0	0	0	0	0	0	1	0	0	0	0	0	1	1	0	0	0	1	0	0	0	0	0	0	0	0	0	0	0
nitrite reduction	0	0	0	0	0	0	0	0	0	0	0	0	0	0	0	1	0	0	0	0	0	1	1	0	0	0	0	1	0	0	0	0	0	0	0	0	0	0
nitrogen fixation	0	0.99	0	0	0.33	0.99	0	0	0	0	0	0.99	0.66	0.33	0	0	0	0	0	0	0	0	0	0.33	0	0	0	0	0	0	0	0	0	0	0	0	0	0
nitrous-oxide reduction	0	0	0	0	0	0	0	0	0	0	0	0	0	0	0	0	0	0	0	0	0	1	1	0	0	0	0	0	0	0	0	0	0	0	0	0	0	0
PET degradation	0	0	0	0	0	0	0	0	0	0	0	0	0	0	0	0	0	0	0	0	0	0	0	0	0	0	0	0	0	0.25	0	0	0	0	0	0	0	0
phenylalanine	0	1	1	0	0	1	0	0	1	0	1	0	0	1	0	1	0	1	0	1	0	0	1	0	0	1	1	1	1	1	0	0	0	0	0	0	0	0
polyhydroxybutyrate synthesis	0.167	0	0.167	0.167	0	0.167	0.167	0.167	0.167	0.167	0.167	0.167	0.167	0	0.167	0.167	0.167	0.167	0.334	0.167	0	0.167	0.334	0	0	0.334	0.834	0.834	0.167	0.167	0	0	0.167	0	0	0	0	0
proline	1	1	1	1	1	1	0	1	1	1	1	0	1	1	1	1	1	1	1	1	1	0	1	1	1	1	1	0	0	1	1	0	1	1	1	0	0	0
pullulanase	0	1	1	0	1	0	1	0	1	1	0	0	0	1	0	0	0	0	0	0	1	0	1	0	1	0	1	0	1	0	0	0	0	1	1	0	0	0
Retinal biosynthesis	0	0	0.5	0.25	0.25	0.5	0.25	0.25	0.25	0.25	0.25	0	0.25	0.25	0.25	0.75	0.25	0	0	0	0	0.5	0	0	0.25	0	0.25	0.25	0.25	0	0.25	0.25	0	0.25	0.25	0.25	0	0
riboflavin biosynthesis	0	1	1	0.5	0.25	1	0.75	0	0	1	1	0	1	0	0	0.75	1	0	1	1	0	0.75	1	1	1	0.75	1	0.75	0.75	1	0	0.75	0.5	1	0.75	0	0	0
RuBisCo	0	0	0	0	0	0	0	0	0	0	0	0	0	0	0	0	0	0	0	0	0	0	0	0	0	0	0	0	0	0	0	1	0	0	0	0	0	0
Sec-SRP	0	0	0.72	0.415	0	0.72	0.54	0.63	0.63	0.81	0.72	0	0.54	0.36	0.63	0.581	0.81	0	0.83	0.36	0	0	0.664	0	0	0.415	0.72	0	0.54	0.581	0	0.664	0.45	0	0	0.415	0.498	0
serine	0	1	1	1	1	1	1	0	1	1	1	1	0	1	1	1	1	0	1	1	1	1	1	1	0	1	1	1	1	1	0	1	1	0	1	0	0	0
Serine pathway/formaldehyde assimilation	0	0.3	0.3	0.1	0.1	0.4	0.3	0.2	0.3	0.3	0.3	0.1	0.1	0.3	0.2	0.3	0.2	0.1	0.5	0.1	0.2	0.1	0.6	0.1	0	0.2	0.5	0.4	0.3	0.4	0.1	0.5	0.1	0.3	0.2	0.2	0.1	0
Soluble methane monooxygenase	0	0	0	0	0.25	0	0	0	0	0	0	0	0	0	0	0	0	0	0	0	0	0	0	0	0.25	0	0.25	0	0.25	0.25	0	0	0	0	0	0	0	0
staphyloaxanthin biosynthesis	0.167	0.167	0.167	0.167	0.167	0.334	0	0.167	0	0.167	0	0	0	0	0.167	0.167	0.167	0.167	0.167	0	0	0.167	0.167	0	0.167	0.167	0.167	0	0.167	0.167	0	0	0.167	0.167	0	0	0	0
starch/glycogen degradation	1	1	1	1	1	1	1	1	1	1	1	0	0	1	0	1	0	1	0	1	1	1	1	0	1	0	1	0	1	0	0	1	1	1	1	1	0	0
starch/glycogen synthesis	0.99	0.99	0.99	0.33	0.33	0.99	0.99	0.99	0.99	0.99	0.99	0	0	0.99	0	0.66	0	0	0	0.33	0	0.66	0.66	0	0.66	0	0.33	0	0.99	0	0	0.66	0.66	0.66	0.66	0	0	0
sulfide oxidation	0	0	0	0	0	0	0	0	0	0	0	0	0	0	0	1	0	0	1	0	0	1	1	0	0	1	0	0	0	0	0	1	1	0	0	0	0	0
sulfite dehydrogenase (quinone)	0	0	0	0	0	0	0	0	0	0	0	0	0	0	0	0	0	0	0	0	0	0	0	0	0	0	0	0.33	0	0	0	0.99	0	0	0	0	0	0
Sulfolipid biosynthesis	0	0	0	0	0	0.5	0	0	0	0	0	0	0	0	0	0	0	0	0	0	0	0	0	0	0	0	0	0	0	0	0	0	0	0	0	0	0	0
sulfur assimilation	1	1	0	1	1	1	1	1	0	0	0	0	1	0	0	1	0	0	1	0	0	0	1	0	0	0	1	0	1	1	0	1	0	0	0	0	0	0
TCA Cycle	0	0.38	0.5	0.5	0.12	0.38	0	0	0.38	0.38	0.38	0.12	0	0.25	0.12	0.88	0.12	0	0.75	0.5	0.12	0.75	0.88	0.25	0	0.38	0.88	0.62	0.5	0.75	0.38	0.5	0.62	0.12	0.12	0.25	0	0
thiamin biosynthesis	0.27	0.55	0.55	0.36	0.55	0.55	0.82	0.09	0.36	0.82	0.73	0.36	0.55	0.27	0.64	0.55	0.64	0.64	0.73	0.27	0.36	0.27	0.73	0.55	0.36	0.45	0.82	0.55	0.73	0.55	0.45	0.73	0.18	0.82	0.27	0.36	0	0
thiosulfate oxidation	0	0.16	0	0	0	0	0	0	0	0	0	0	0	0	0	0	0	0	0	0	0	0	0.16	0	0	0	0.16	0.16	0	0	0	0	0.16	0	0	0	0	0
threonine	0	1	1	1	0	1	0	0	1	1	1	0	0	1	0	0	1	1	1	1	0	1	1	1	0	0	1	1	1	1	0	1	1	0	0	0	0	0
transporter: phosphate	0	0	1	0.5	0	1	0	1	1	1	1	0	0	1	1	1	1	0	0.75	0	0	0	0.25	0	0.75	0.5	1	0.5	0	1	0.75	1	1	0.25	0.25	0.5	0	0
transporter: phosphonate	0	0	0.99	0.33	0	0	0	0	0	0	0	0.33	0.33	0	0	0	0	0	0	0	0	0	0	0	0	0	0.99	0	0	0	0	0.66	0.33	0	0	0.33	0	0
transporter: urea	0	0	0	0	0	0	0	0	0	0	0	0	0	0	0	0	0	0	0	0	0	0	1	0	0	0.8	1	0.6	0	1	0	0.2	0	0	0	0	0	0
transporter: vitamin B12	0	0	0	0	0	0	0	0	0	0.33	0	0	0	0	0	0	0	0	0	0	0	0	0.33	0	0	0	0.33	0	0	0	0	0	0	0	0	0	0	0
tryptophan	0	1	1	1	1	1	0	0	1	0	1	0	0	1	0	0.5	1	0	1	0	0	0.5	1	0	0	0.5	1	0.5	1	1	0.5	1	0	0	0.5	0.5	0	0
Twin Arginine Targeting	0	0	0	0.5	0	0.5	0	0	0	0	0	0	0	0	0	0.75	0	0	1	0	0	0.25	1	0	0	1	1	0.5	0	1	0	0.75	0.25	0	0	0	0.25	0
Type I Secretion	0.33	0	0	0	0	0	0	0	0	0	0	0	0	0	0.33	0	0	0	0.33	0	0	0	0.33	0	0	0	0.33	0.33	0	0.66	0	0.33	0.33	0	0	0	0.33	0
Type II Secretion	0.0769	0	0.0769	0	0.1538	0	0	0.0769	0	0	0	0.0769	0	0.0769	0	0	0	0	0.9228	0	0	0	0.9228	0	0.1538	0.3845	0.1538	0.8459	0.1538	0.9228	0	0.769	0.3076	0	0	0	0	0
Type III Secretion	0	0.0666	0.0666	0	0	0.0666	0.0666	0	0.0666	0.0666	0.0666	0	0.0666	0	0.0666	0	0.0666	0.0666	0	0	0	0	0.3996	0	0	0	0	0.0666	0.0666	0	0	0.0666	0	0.0666	0	0	0	0
Type IV Secretion	0	0	0	0	0.083	0	0	0	0.083	0	0	0.083	0	0.083	0	0	0.083	0	0	0	0	0	0	0	0	0	0	0	0	0	0	0	0.249	0	0.083	0	0.083	0
Type VI Secretion	0	0	0.111	0	0	0.111	0	0	0	0	0	0	0	0	0	0	0	0	0.111	0	0	0	0.999	0	0	0	0.777	0.666	0	0.555	0	0	0.222	0	0	0	0	0
tyrosine	0	0	0	0	0	0	0	0	0	0	0	0	0	0	0	0	0	1	1	0	0	0	1	0	0	1	1	0	0	1	0	0	0	0	0	0	0	0
Ubiquinol-cytochrome c reductase	0	0	0	0	0	0	0	0	0	0	0	0	0	0	0	0	0	0.33	0.99	0	0	0	0.99	0	0	0	0.99	0.66	0	0	0	0.99	0.66	0	0	0	0	0
valine	0	0.83	0.166	0.332	0.664	0.83	0	0	0.83	0.498	0.498	0.332	0.166	0.83	0.166	0.332	0.166	0.166	0.664	0.664	0	0.498	0.83	0	0.166	0.166	0.83	0.332	0.664	0.664	0	0.83	0.332	0.166	0.332	0.83	0	0
V-type ATPase	0	0	0.88	0	0	0	0.99	0.99	0	0.88	0	0.11	0.88	0.44	0.99	0	0.99	0	0	0	0.66	0	0	0.88	0.88	0	0	0	0	0	0.66	0	0	0	0.66	0.44	0	0
Wood-Ljungdahl	0	0	0.17	0	0	0.83	0	0	0	0.17	0	0	0	0.17	0	0.17	0	0.17	0	0.17	0.17	0.17	0	0	0	0	0	0	0	0	0.67	0	0	0.33	0	0	0	0
